# Supplementary material for: 3-(2-Amino-1-methyl-4-oxo-4,5-dihydro-1H-imidazol-5-yl)-5-fluoro-3-hydr­oxy-1-methyl­indolin-2-one methanol hemisolvate
Source: Acta Crystallogr Sect E Struct Rep Online. 2009 Oct 31;65(Pt 11):o2909–10. doi: 10.1107/S1600536809043797 (PMC2971372; doi:10.1107/S1600536809043797)
Supplement: Supplementary file 1 [file e-65-o2909-sup1.cif]

##############################################################################
###                                                                        ###
###        Electronic paper (Acta Crystallographica Section E)             ###
###                                                                        ###
##############################################################################
#                                                                            #
# This CIF contains the data in a paper accepted for publication in Acta     #
# Crystallographica Section E. It conforms to the requirements of Notes      #
# for Authors for Section E, and has been peer reviewed under the auspices   #
# of the IUCr Commission on Journals.                                        #
#                                                                            #
# Full details of the Crystallographic Information File format               #
# are given in the paper "The Crystallographic Information File (CIF):       #
# a New Standard Archive File for Crystallography" by S. R. Hall, F. H.      #
# Allen and I. D. Brown [Acta Cryst. (1991), A47, 655-685].                  #
#                                                                            #
# The current version of the core CIF dictionary is obtainable from          #
# ftp://ftp.iucr.org/pub/cif_core.dic. The current version number is 2.4.    #
#                                                                            #
# Software is freely available for graphical display of the structure(s) in  #
# this CIF.  For information consult the CIF home page http://www.iucr.org/  #
# cif/home.html                                                              #
#                                                                            #
# This file may be used for bona fide research purposes within the           #
# scientific community so long as proper attribution is given to the journal # 
# article from which it was obtained.                                        #
#                                                                            #
##############################################################################
                                             
data_global
_audit_creation_method     'SHELXL97 CIF, edited IUCr template'
_journal_date_recd_electronic     2009-08-18
_journal_date_accepted     2009-10-22
_journal_name_full     'Acta Crystallographica, Section E'
_journal_year     2009
_journal_volume     65
_journal_issue     11
_journal_page_first     o2909
_journal_page_last     o2910
_journal_paper_category     QO
_journal_coeditor_code     HG2556
_publ_contact_author_name     'Dr P.A. Crooks'
_publ_contact_author_address
;
Dept. of Pharm. Sciences
College of Pharmacy
University of Kentucky
Lexington KY 40536
USA
;
_publ_contact_author_email     'pcrooks@email.uky.edu'
_publ_contact_author_fax     '859 257 2585'
_publ_contact_author_phone     '859 257 1718'
_publ_section_title
;\
3-(2-Amino-1-methyl-4-oxo-4,5-dihydro-1<i>H</i>-imidazol-5-yl)-5-fluoro-3-\
hydroxy-1-methylindolin-2-one methanol hemisolvate
;
loop_
    _publ_author_name
    _publ_author_address
    'Narsimha Reddy Penthala'
;
Department of Pharmaceutical Sciences
College of Pharmacy
University of Kentucky
Lexington
KY 40536
USA
;
    'Thirupathi Reddy Yerram Reddy'
;
Department of Pharmaceutical Sciences
College of Pharmacy
University of Kentucky
Lexington
KY 40536
USA
;
    'Parkin, Sean'
;
Department of Chemistry
University of Kentucky
Lexington
KY 40506
USA
;
    'Crooks, Peter A.'
;
Department of Pharmaceutical Sciences
College of Pharmacy
University of Kentucky
Lexington
KY 40536
USA
;
data_I
_audit_creation_method     SHELXL-97
_chemical_name_systematic
;
3-(2-Amino-1-methyl-4-oxo-4,5-dihydro-1<i>H</i>-imidazol-5-yl)-
5-fluoro-3-hydroxy-1-methylindolin-2-one methanol hemisolvate
;
_chemical_name_common     ?
_chemical_formula_moiety     'C13 H13 F N4 O3, 0.5(C H4 O)'
_chemical_formula_sum     'C13.5 H15 F1 N4 O3.5'
_chemical_formula_iupac     'C13 H13 F N4 O3, 0.5C H4 O'
_chemical_formula_weight     308.30
_chemical_melting_point     ?
_symmetry_cell_setting     monoclinic
_symmetry_space_group_name_H-M     'I 2/a'
_symmetry_space_group_name_Hall     '-I 2ya'
loop_
    _symmetry_equiv_pos_as_xyz
    'x, y, z'
    '-x+1/2, y, -z'
    'x+1/2, y+1/2, z+1/2'
    '-x+1, y+1/2, -z+1/2'
    '-x, -y, -z'
    'x-1/2, -y, z'
    '-x+1/2, -y+1/2, -z+1/2'
    'x, -y+1/2, z+1/2'
_cell_length_a     14.3088(3)
_cell_length_b     10.7900(2)
_cell_length_c     18.1286(5)
_cell_angle_alpha     90.00
_cell_angle_beta     107.6760(10)
_cell_angle_gamma     90.00
_cell_volume     2666.77(10)
_cell_formula_units_Z     8
_cell_measurement_reflns_used     9961
_cell_measurement_theta_min     4.83
_cell_measurement_theta_max     68.52
_cell_measurement_temperature     90.0(2)
_exptl_crystal_description     rod
_exptl_crystal_colour     colourless
_exptl_crystal_size_max     0.15
_exptl_crystal_size_mid     0.03
_exptl_crystal_size_min     0.02
_exptl_crystal_density_diffrn     1.536
_exptl_crystal_density_meas     ?
_exptl_crystal_density_method     'not measured'
_exptl_crystal_F_000     1288
_exptl_absorpt_coefficient_mu     1.043
_exptl_absorpt_correction_type     multi-scan
_exptl_absorpt_process_details     '(SADABS in APEX2; Bruker, 2006)'
_exptl_absorpt_correction_T_min     0.805
_exptl_absorpt_correction_T_max     0.979
_exptl_special_details
;
;
_diffrn_ambient_temperature     90.0(2)
_diffrn_radiation_type     CuK\a
_diffrn_radiation_wavelength     1.54178
_diffrn_radiation_source     'fine-focus rotating anode'
_diffrn_radiation_monochromator     'graded multilayer optics'
_diffrn_measurement_device_type     'Bruker X8 Proteum'
_diffrn_measurement_method     '\f and \w'
_diffrn_detector_area_resol_mean     5.6
_diffrn_reflns_number     19606
_diffrn_reflns_av_R_equivalents     0.0411
_diffrn_reflns_av_sigmaI/netI     0.0220
_diffrn_reflns_theta_min     4.83
_diffrn_reflns_theta_max     68.51
_diffrn_reflns_theta_full     68.51
_diffrn_measured_fraction_theta_max     0.998
_diffrn_measured_fraction_theta_full     0.998
_diffrn_reflns_limit_h_min     -17
_diffrn_reflns_limit_h_max     17
_diffrn_reflns_limit_k_min     -13
_diffrn_reflns_limit_k_max     13
_diffrn_reflns_limit_l_min     -17
_diffrn_reflns_limit_l_max     21
_diffrn_standards_number     0
_diffrn_standards_interval_count     .
_diffrn_standards_interval_time     .
_diffrn_standards_decay_%     ?
_refine_special_details
;
Refinement of <i>F</i>^2^ against ALL reflections. The weighted <i>R</i>-factor
<i>wR</i> and goodness of fit <i>S</i> are based on <i>F</i>^2^, conventional
<i>R</i>-factors <i>R</i> are based on <i>F</i>, with <i>F</i> set to zero for
negative <i>F</i>^2^. The threshold expression of <i>F</i>^2^ >
2\s(<i>F</i>^2^) is used only for calculating <i>R</i>-factors(gt) <i>etc</i>.
and is not relevant to the choice of reflections for refinement.
<i>R</i>-factors based on <i>F</i>^2^ are statistically about twice as large
as those based on <i>F</i>, and <i>R</i>- factors based on ALL data will be
even larger.
;
_reflns_number_total     2448
_reflns_number_gt     2196
_reflns_threshold_expression     I>2\s(I)
_refine_ls_structure_factor_coef     Fsqd
_refine_ls_matrix_type     full
_refine_ls_R_factor_all     0.0387
_refine_ls_R_factor_gt     0.0345
_refine_ls_wR_factor_gt     0.0880
_refine_ls_wR_factor_ref     0.0922
_refine_ls_goodness_of_fit_ref     1.042
_refine_ls_restrained_S_all     1.042
_refine_ls_number_reflns     2448
_refine_ls_number_parameters     211
_refine_ls_number_restraints     0
_refine_ls_hydrogen_treatment     constr
_refine_ls_weighting_scheme     calc
_refine_ls_weighting_details
         'calc w=1/[\s^2^(Fo^2^)+(0.0452P)^2^+3.1985P] where P=(Fo^2^+2Fc^2^)/3'
_atom_sites_solution_hydrogens     geom
_atom_sites_solution_primary     direct
_atom_sites_solution_secondary     difmap
_refine_ls_shift/su_max     0.000
_refine_ls_shift/su_mean     0.000
_refine_diff_density_max     0.246
_refine_diff_density_min     -0.274
_refine_ls_extinction_method     none
_refine_ls_extinction_coef     ?
loop_
    _atom_type_symbol
    _atom_type_description
    _atom_type_scat_dispersion_real
    _atom_type_scat_dispersion_imag
    _atom_type_scat_source
    'C' 'C' 0.0181 0.0091
                         'International Tables Vol C Tables 4.2.6.8 and 6.1.1.4'
    'H' 'H' 0.0000 0.0000
                         'International Tables Vol C Tables 4.2.6.8 and 6.1.1.4'
    'N' 'N' 0.0311 0.0180
                         'International Tables Vol C Tables 4.2.6.8 and 6.1.1.4'
    'O' 'O' 0.0492 0.0322
                         'International Tables Vol C Tables 4.2.6.8 and 6.1.1.4'
    'F' 'F' 0.0727 0.0534
                         'International Tables Vol C Tables 4.2.6.8 and 6.1.1.4'
_computing_data_collection     'APEX2 (Bruker, 2006)'
_computing_cell_refinement     'SAINT (Bruker, 2006)'
_computing_data_reduction     'SAINT (Bruker, 2006)'
_computing_structure_solution     'SHELXS97 (Sheldrick, 2008)'
_computing_structure_refinement     'SHELXL97 (Sheldrick, 2008)'
_computing_molecular_graphics     'XP in SHELXTL (Sheldrick, 2008)'
_computing_publication_material
;
SHELXL97 (Sheldrick, 2008) and local procedures
;
loop_
    _atom_site_type_symbol
    _atom_site_label
    _atom_site_fract_x
    _atom_site_fract_y
    _atom_site_fract_z
    _atom_site_U_iso_or_equiv
    _atom_site_adp_type
    _atom_site_calc_flag
    _atom_site_refinement_flags
    _atom_site_occupancy
    _atom_site_disorder_assembly
    _atom_site_disorder_group
    F F1 0.71683(6) 0.82226(8) 0.40909(5) 0.0226(2) Uani d . 1 . .
    O O1 0.34944(7) 0.34900(10) 0.34227(6) 0.0220(2) Uani d . 1 . .
    N N1 0.40050(8) 0.53388(11) 0.40330(7) 0.0180(3) Uani d . 1 . .
    C C1 0.40738(10) 0.43524(13) 0.35922(8) 0.0171(3) Uani d . 1 . .
    O O2 0.56972(7) 0.35213(9) 0.37870(6) 0.0182(2) Uani d . 1 . .
    H H2 0.5465 0.2822 0.3628 0.027 Uiso calc R 1 . .
    N N2 0.48670(8) 0.61111(11) 0.17484(7) 0.0186(3) Uani d . 1 . .
    C C2 0.50466(10) 0.44565(13) 0.33829(8) 0.0164(3) Uani d . 1 . .
    O O3 0.34268(7) 0.56370(9) 0.20215(6) 0.0207(2) Uani d . 1 . .
    N N3 0.64656(9) 0.58544(12) 0.16571(8) 0.0230(3) Uani d . 1 . .
    H H3A 0.7006 0.5411 0.1762 0.028 Uiso calc R 1 . .
    H H3B 0.6417 0.6549 0.1393 0.028 Uiso calc R 1 . .
    C C3 0.54173(10) 0.57182(13) 0.37146(8) 0.0162(3) Uani d . 1 . .
    N N4 0.57662(8) 0.44285(11) 0.22994(7) 0.0168(3) Uani d . 1 . .
    C C4 0.62309(10) 0.64045(13) 0.37024(8) 0.0168(3) Uani d . 1 . .
    H H4 0.6668 0.6122 0.3436 0.020 Uiso calc R 1 . .
    C C5 0.63765(10) 0.75245(14) 0.40985(8) 0.0181(3) Uani d . 1 . .
    C C6 0.57663(11) 0.79772(14) 0.44928(8) 0.0205(3) Uani d . 1 . .
    H H6 0.5904 0.8747 0.4758 0.025 Uiso calc R 1 . .
    C C7 0.49419(11) 0.72920(14) 0.44984(8) 0.0206(3) Uani d . 1 . .
    H H7 0.4503 0.7582 0.4762 0.025 Uiso calc R 1 . .
    C C8 0.47874(10) 0.61742(13) 0.41062(8) 0.0174(3) Uani d . 1 . .
    C C9 0.32581(11) 0.54673(15) 0.44237(9) 0.0227(3) Uani d . 1 . .
    H H9A 0.2715 0.5971 0.4105 0.034 Uiso calc R 1 . .
    H H9B 0.3544 0.5872 0.4926 0.034 Uiso calc R 1 . .
    H H9C 0.3013 0.4646 0.4503 0.034 Uiso calc R 1 . .
    C C10 0.48606(10) 0.43188(13) 0.25013(8) 0.0158(3) Uani d . 1 . .
    H H10 0.4521 0.3519 0.2308 0.019 Uiso calc R 1 . .
    C C11 0.42843(10) 0.54179(13) 0.20572(8) 0.0166(3) Uani d . 1 . .
    C C12 0.57275(10) 0.54783(13) 0.18962(8) 0.0174(3) Uani d . 1 . .
    C C13 0.65283(10) 0.34938(13) 0.24071(9) 0.0200(3) Uani d . 1 . .
    H H13A 0.6606 0.3276 0.1904 0.030 Uiso calc R 1 . .
    H H13B 0.6344 0.2753 0.2644 0.030 Uiso calc R 1 . .
    H H13C 0.7149 0.3822 0.2746 0.030 Uiso calc R 1 . .
    O O1S 0.2149(2) 0.6430(4) 0.05671(19) 0.0769(13) Uani d P 0.50 A -1
    H H1S4 0.2574 0.6239 0.0984 0.115 Uiso calc PR 0.50 A -1
    C C1S 0.2489(9) 0.6226(3) -0.0003(6) 0.0403(9) Uani d S 0.5 A -1
    H H1S1 0.3121 0.6649 0.0091 0.060 Uiso calc PR 0.50 A -1
    H H2S1 0.2026 0.6540 -0.0482 0.060 Uiso calc PR 0.50 A -1
    H H3S1 0.2580 0.5332 -0.0051 0.060 Uiso calc PR 0.50 A -1
loop_
    _atom_site_aniso_label
    _atom_site_aniso_U_11
    _atom_site_aniso_U_22
    _atom_site_aniso_U_33
    _atom_site_aniso_U_12
    _atom_site_aniso_U_13
    _atom_site_aniso_U_23
    F1 0.0206(4) 0.0228(5) 0.0262(5) -0.0075(3) 0.0100(3) -0.0027(3)
    O1 0.0189(5) 0.0224(5) 0.0266(6) -0.0049(4) 0.0098(4) -0.0021(4)
    N1 0.0153(6) 0.0215(6) 0.0188(6) -0.0016(5) 0.0076(5) -0.0022(5)
    C1 0.0156(7) 0.0204(7) 0.0158(7) 0.0003(5) 0.0056(5) 0.0016(5)
    O2 0.0172(5) 0.0165(5) 0.0200(5) 0.0007(4) 0.0043(4) 0.0002(4)
    N2 0.0174(6) 0.0192(6) 0.0203(6) 0.0003(5) 0.0073(5) 0.0020(5)
    C2 0.0138(6) 0.0176(7) 0.0180(7) -0.0001(5) 0.0052(5) 0.0006(5)
    O3 0.0153(5) 0.0223(5) 0.0246(5) 0.0007(4) 0.0065(4) 0.0000(4)
    N3 0.0202(6) 0.0225(6) 0.0297(7) 0.0015(5) 0.0129(5) 0.0070(5)
    C3 0.0160(7) 0.0175(7) 0.0145(6) 0.0016(5) 0.0039(5) 0.0012(5)
    N4 0.0158(6) 0.0166(6) 0.0206(6) 0.0013(4) 0.0096(5) 0.0014(5)
    C4 0.0152(6) 0.0196(7) 0.0158(7) 0.0008(5) 0.0050(5) 0.0004(5)
    C5 0.0158(6) 0.0197(7) 0.0180(7) -0.0029(5) 0.0037(5) 0.0029(5)
    C6 0.0231(7) 0.0192(7) 0.0184(7) -0.0004(6) 0.0051(6) -0.0032(6)
    C7 0.0199(7) 0.0241(7) 0.0190(7) 0.0013(6) 0.0078(6) -0.0028(6)
    C8 0.0147(6) 0.0211(7) 0.0160(7) 0.0000(5) 0.0039(5) 0.0012(5)
    C9 0.0184(7) 0.0321(8) 0.0206(7) -0.0025(6) 0.0103(6) -0.0039(6)
    C10 0.0133(7) 0.0168(7) 0.0185(7) -0.0015(5) 0.0069(5) -0.0010(5)
    C11 0.0160(7) 0.0176(7) 0.0160(7) -0.0003(5) 0.0044(5) -0.0027(5)
    C12 0.0181(7) 0.0184(7) 0.0160(7) -0.0015(5) 0.0058(5) -0.0016(5)
    C13 0.0183(7) 0.0197(7) 0.0245(7) 0.0034(6) 0.0102(6) 0.0008(6)
    O1S 0.0548(19) 0.136(4) 0.0458(18) 0.060(2) 0.0247(16) 0.038(2)
    C1S 0.0351(15) 0.0419(18) 0.0384(17) 0.012(4) 0.0029(13) -0.033(4)
_geom_special_details
;
All e.s.d.'s (except the e.s.d. in the dihedral angle between two l.s. planes)
are estimated using the full covariance matrix. The cell e.s.d.'s are taken
into account individually in the estimation of e.s.d.'s in distances, angles
and torsion angles; correlations between e.s.d.'s in cell parameters are only
used when they are defined by crystal symmetry. An approximate (isotropic)
treatment of cell e.s.d.'s is used for estimating e.s.d.'s involving l.s.
planes.
;
loop_
    _geom_bond_atom_site_label_1
    _geom_bond_atom_site_label_2
    _geom_bond_site_symmetry_2
    _geom_bond_distance
    _geom_bond_publ_flag
    F1 C5 . 1.3641(16) ?
    O1 C1 . 1.2220(17) ?
    N1 C1 . 1.3525(19) ?
    N1 C8 . 1.4117(18) ?
    N1 C9 . 1.4570(18) ?
    C1 C2 . 1.5539(19) ?
    O2 C2 . 1.4168(16) ?
    O2 H2 . 0.8400 ?
    N2 C11 . 1.3606(18) ?
    N2 C12 . 1.3615(18) ?
    C2 C3 . 1.5175(19) ?
    C2 C10 . 1.546(2) ?
    O3 C11 . 1.2318(17) ?
    N3 C12 . 1.3214(19) ?
    N3 H3A . 0.8800 ?
    N3 H3B . 0.8800 ?
    C3 C4 . 1.386(2) ?
    C3 C8 . 1.395(2) ?
    N4 C12 . 1.3401(19) ?
    N4 C13 . 1.4543(18) ?
    N4 C10 . 1.4544(17) ?
    C4 C5 . 1.389(2) ?
    C4 H4 . 0.9500 ?
    C5 C6 . 1.375(2) ?
    C6 C7 . 1.395(2) ?
    C6 H6 . 0.9500 ?
    C7 C8 . 1.383(2) ?
    C7 H7 . 0.9500 ?
    C9 H9A . 0.9800 ?
    C9 H9B . 0.9800 ?
    C9 H9C . 0.9800 ?
    C10 C11 . 1.5270(19) ?
    C10 H10 . 1.0000 ?
    C13 H13A . 0.9800 ?
    C13 H13B . 0.9800 ?
    C13 H13C . 0.9800 ?
    O1S C1S . 1.288(10) ?
    O1S H1S4 . 0.8400 ?
    C1S H1S1 . 0.9800 ?
    C1S H2S1 . 0.9800 ?
    C1S H3S1 . 0.9800 ?
loop_
    _geom_angle_atom_site_label_1
    _geom_angle_atom_site_label_2
    _geom_angle_atom_site_label_3
    _geom_angle_site_symmetry_1
    _geom_angle_site_symmetry_3
    _geom_angle
    _geom_angle_publ_flag
    C1 N1 C8 . . 111.10(12) ?
    C1 N1 C9 . . 123.91(12) ?
    C8 N1 C9 . . 124.85(12) ?
    O1 C1 N1 . . 125.61(13) ?
    O1 C1 C2 . . 125.69(13) ?
    N1 C1 C2 . . 108.59(11) ?
    C2 O2 H2 . . 109.5 ?
    C11 N2 C12 . . 105.90(12) ?
    O2 C2 C3 . . 109.77(11) ?
    O2 C2 C10 . . 110.25(11) ?
    C3 C2 C10 . . 115.20(11) ?
    O2 C2 C1 . . 108.60(11) ?
    C3 C2 C1 . . 101.49(11) ?
    C10 C2 C1 . . 111.09(11) ?
    C12 N3 H3A . . 120.0 ?
    C12 N3 H3B . . 120.0 ?
    H3A N3 H3B . . 120.0 ?
    C4 C3 C8 . . 119.69(13) ?
    C4 C3 C2 . . 131.87(13) ?
    C8 C3 C2 . . 108.42(12) ?
    C12 N4 C13 . . 124.37(12) ?
    C12 N4 C10 . . 108.28(11) ?
    C13 N4 C10 . . 126.78(11) ?
    C3 C4 C5 . . 116.85(13) ?
    C3 C4 H4 . . 121.6 ?
    C5 C4 H4 . . 121.6 ?
    F1 C5 C6 . . 118.00(13) ?
    F1 C5 C4 . . 118.03(12) ?
    C6 C5 C4 . . 123.97(13) ?
    C5 C6 C7 . . 119.17(13) ?
    C5 C6 H6 . . 120.4 ?
    C7 C6 H6 . . 120.4 ?
    C8 C7 C6 . . 117.51(13) ?
    C8 C7 H7 . . 121.2 ?
    C6 C7 H7 . . 121.2 ?
    C7 C8 C3 . . 122.81(13) ?
    C7 C8 N1 . . 127.11(13) ?
    C3 C8 N1 . . 110.08(12) ?
    N1 C9 H9A . . 109.5 ?
    N1 C9 H9B . . 109.5 ?
    H9A C9 H9B . . 109.5 ?
    N1 C9 H9C . . 109.5 ?
    H9A C9 H9C . . 109.5 ?
    H9B C9 H9C . . 109.5 ?
    N4 C10 C11 . . 100.60(11) ?
    N4 C10 C2 . . 111.45(11) ?
    C11 C10 C2 . . 111.49(11) ?
    N4 C10 H10 . . 111.0 ?
    C11 C10 H10 . . 111.0 ?
    C2 C10 H10 . . 111.0 ?
    O3 C11 N2 . . 126.72(13) ?
    O3 C11 C10 . . 123.14(13) ?
    N2 C11 C10 . . 110.09(11) ?
    N3 C12 N4 . . 122.26(13) ?
    N3 C12 N2 . . 123.14(13) ?
    N4 C12 N2 . . 114.60(12) ?
    N4 C13 H13A . . 109.5 ?
    N4 C13 H13B . . 109.5 ?
    H13A C13 H13B . . 109.5 ?
    N4 C13 H13C . . 109.5 ?
    H13A C13 H13C . . 109.5 ?
    H13B C13 H13C . . 109.5 ?
    C1S O1S H1S4 . . 109.5 ?
    O1S C1S H1S1 . . 109.5 ?
    O1S C1S H2S1 . . 109.5 ?
    H1S1 C1S H2S1 . . 109.5 ?
    O1S C1S H3S1 . . 109.5 ?
    H1S1 C1S H3S1 . . 109.5 ?
    H2S1 C1S H3S1 . . 109.5 ?
loop_
    _geom_torsion_atom_site_label_1
    _geom_torsion_atom_site_label_2
    _geom_torsion_atom_site_label_3
    _geom_torsion_atom_site_label_4
    _geom_torsion_site_symmetry_1
    _geom_torsion_site_symmetry_2
    _geom_torsion_site_symmetry_3
    _geom_torsion_site_symmetry_4
    _geom_torsion
    _geom_torsion_publ_flag
    C8 N1 C1 O1 . . . . -179.11(13) ?
    C9 N1 C1 O1 . . . . 5.0(2) ?
    C8 N1 C1 C2 . . . . 4.55(15) ?
    C9 N1 C1 C2 . . . . -171.35(12) ?
    O1 C1 C2 O2 . . . . -66.31(17) ?
    N1 C1 C2 O2 . . . . 110.02(12) ?
    O1 C1 C2 C3 . . . . 178.05(13) ?
    N1 C1 C2 C3 . . . . -5.62(14) ?
    O1 C1 C2 C10 . . . . 55.09(18) ?
    N1 C1 C2 C10 . . . . -128.58(12) ?
    O2 C2 C3 C4 . . . . 68.20(19) ?
    C10 C2 C3 C4 . . . . -56.9(2) ?
    C1 C2 C3 C4 . . . . -177.03(14) ?
    O2 C2 C3 C8 . . . . -110.02(13) ?
    C10 C2 C3 C8 . . . . 124.84(13) ?
    C1 C2 C3 C8 . . . . 4.74(14) ?
    C8 C3 C4 C5 . . . . 0.7(2) ?
    C2 C3 C4 C5 . . . . -177.33(13) ?
    C3 C4 C5 F1 . . . . -179.53(12) ?
    C3 C4 C5 C6 . . . . -0.1(2) ?
    F1 C5 C6 C7 . . . . 178.89(12) ?
    C4 C5 C6 C7 . . . . -0.6(2) ?
    C5 C6 C7 C8 . . . . 0.5(2) ?
    C6 C7 C8 C3 . . . . 0.1(2) ?
    C6 C7 C8 N1 . . . . -179.68(13) ?
    C4 C3 C8 C7 . . . . -0.8(2) ?
    C2 C3 C8 C7 . . . . 177.70(13) ?
    C4 C3 C8 N1 . . . . 179.06(12) ?
    C2 C3 C8 N1 . . . . -2.46(15) ?
    C1 N1 C8 C7 . . . . 178.43(14) ?
    C9 N1 C8 C7 . . . . -5.7(2) ?
    C1 N1 C8 C3 . . . . -1.40(16) ?
    C9 N1 C8 C3 . . . . 174.45(13) ?
    C12 N4 C10 C11 . . . . 6.11(14) ?
    C13 N4 C10 C11 . . . . -165.51(13) ?
    C12 N4 C10 C2 . . . . -112.18(13) ?
    C13 N4 C10 C2 . . . . 76.20(17) ?
    O2 C2 C10 N4 . . . . -60.19(14) ?
    C3 C2 C10 N4 . . . . 64.70(15) ?
    C1 C2 C10 N4 . . . . 179.38(11) ?
    O2 C2 C10 C11 . . . . -171.72(10) ?
    C3 C2 C10 C11 . . . . -46.83(16) ?
    C1 C2 C10 C11 . . . . 67.85(14) ?
    C12 N2 C11 O3 . . . . -176.78(14) ?
    C12 N2 C11 C10 . . . . 5.73(15) ?
    N4 C10 C11 O3 . . . . 175.06(13) ?
    C2 C10 C11 O3 . . . . -66.68(17) ?
    N4 C10 C11 N2 . . . . -7.34(14) ?
    C2 C10 C11 N2 . . . . 110.92(13) ?
    C13 N4 C12 N3 . . . . -10.8(2) ?
    C10 N4 C12 N3 . . . . 177.36(13) ?
    C13 N4 C12 N2 . . . . 168.57(12) ?
    C10 N4 C12 N2 . . . . -3.30(16) ?
    C11 N2 C12 N3 . . . . 177.68(13) ?
    C11 N2 C12 N4 . . . . -1.65(16) ?
loop_
    _geom_hbond_atom_site_label_D
    _geom_hbond_atom_site_label_H
    _geom_hbond_atom_site_label_A
    _geom_hbond_site_symmetry_A
    _geom_hbond_distance_DH
    _geom_hbond_distance_HA
    _geom_hbond_distance_DA
    _geom_hbond_angle_DHA
    O2 H2 N2 4_545 0.84 1.97 2.8074(16) 170.9
    N3 H3A O3 6_665 0.88 2.25 3.1265(16) 177.1
    N3 H3B O1 4 0.88 2.12 2.8490(17) 139.9
    N3 H3B F1 7_665 0.88 2.45 2.8743(14) 110.0
    O1S H1S4 O3 . 0.84 2.01 2.846(3) 171.2
