# Supplementary material for: 3-(2-Amino-1-methyl-4-oxo-4,5-dihydro-1H-imidazol-5-yl)-5-fluoro-3-hydr­oxy-1-methyl­indolin-2-one methanol hemisolvate
Source: Acta Crystallogr Sect E Struct Rep Online. 2009 Oct 31;65(Pt 11):o2909–10. doi: 10.1107/S1600536809043797 (PMC2971372; doi:10.1107/S1600536809043797)
Supplement: Supplementary file 2 [file e-65-o2909-Isup2.hkl]

# 
# h,k,l, Fc-squared, Fo-squared, sigma(Fo-squared) and status flag 
# 
data_I
_shelx_title ' x09074 in I2/a' 
_shelx_refln_list_code          4 
_shelx_F_calc_maximum      347.86 
_exptl_crystal_F_000      1288.00 
_reflns_d_resolution_high  0.8285 
 
loop_ 
 _symmetry_equiv_pos_as_xyz 
 'x, y, z' 
 '-x+1/2, y, -z' 
 'x+1/2, y+1/2, z+1/2' 
 '-x+1, y+1/2, -z+1/2' 
 '-x, -y, -z' 
 'x-1/2, -y, z' 
 '-x+1/2, -y+1/2, -z+1/2' 
 'x, -y+1/2, z+1/2' 
 
_cell_length_a    14.3088 
_cell_length_b    10.7900 
_cell_length_c    18.1286 
_cell_angle_alpha  90.000 
_cell_angle_beta  107.676 
_cell_angle_gamma  90.000 
 
_shelx_F_squared_multiplier     1.000 
 
loop_ 
 _refln_index_h 
 _refln_index_k 
 _refln_index_l 
 _refln_F_squared_calc 
 _refln_F_squared_meas 
 _refln_F_squared_sigma 
 _refln_observed_status 
   2   0   0    40168.09    37121.68    888.74 o 
   4   0   0     4821.53     4556.52    110.62 o 
   6   0   0     2844.48     3105.83     77.75 o 
   8   0   0      321.53      394.79     22.49 o 
  10   0   0      198.32      216.54     10.18 o 
  12   0   0     6233.71     6230.74    171.42 o 
  14   0   0     8757.78     8716.97    228.80 o 
  16   0   0      298.33      340.70     17.64 o 
   1   1   0     2962.62     2856.90     51.93 o 
   3   1   0      347.86      306.00      8.62 o 
   5   1   0     5673.88     5519.90     94.95 o 
   7   1   0     2060.09     2188.75     48.53 o 
   9   1   0      139.12      114.45      3.86 o 
  11   1   0      193.26      186.86      9.04 o 
  13   1   0     2124.83     2252.32     42.30 o 
  15   1   0        1.61       -2.20      3.36 o 
   0   2   0    22752.54    20482.65    449.17 o 
   2   2   0     9955.14     9937.03    178.20 o 
   4   2   0     1172.24     1134.00     23.60 o 
   6   2   0      171.51      210.16     12.23 o 
   8   2   0     1570.58     1660.54     31.48 o 
  10   2   0      366.20      330.08      7.75 o 
  12   2   0     2693.93     2705.42     51.10 o 
  14   2   0      448.51      502.20     11.60 o 
  16   2   0       74.45       70.56      6.68 o 
   1   3   0     9023.66     9438.74    147.31 o 
   3   3   0        6.40       -5.86      5.86 o 
   5   3   0       75.00       49.81      6.55 o 
   7   3   0       17.54       11.01      8.29 o 
   9   3   0      465.04      398.18      7.64 o 
  11   3   0      730.24      785.24     16.69 o 
  13   3   0      157.38      153.83      5.99 o 
  15   3   0      445.63      375.47     20.56 o 
   0   4   0    19899.62    20700.62    454.73 o 
   2   4   0      698.21      672.14     15.73 o 
   4   4   0      310.48      390.94     11.85 o 
   6   4   0     2176.00     2484.33     51.50 o 
   8   4   0      370.68      380.80      7.18 o 
  10   4   0     1058.56     1003.92     17.76 o 
  12   4   0      143.02      159.78      6.16 o 
  14   4   0       64.50       71.49      4.22 o 
   1   5   0     2319.64     2323.70     38.82 o 
   3   5   0       75.16      101.60      7.95 o 
   5   5   0     4585.88     4941.67     97.44 o 
   7   5   0       91.55      112.86      3.85 o 
   9   5   0      373.43      383.83     10.41 o 
  11   5   0       22.49       35.93      4.63 o 
  13   5   0       40.31       30.20      4.48 o 
  15   5   0       37.70       23.39      8.32 o 
   0   6   0     2630.72     3086.34     79.01 o 
   2   6   0     8510.53     8639.41    178.85 o 
   4   6   0      312.36      302.50      7.55 o 
   6   6   0     3459.07     3291.00     41.61 o 
   8   6   0     1012.76     1051.19     16.74 o 
  10   6   0        8.52        0.06      5.33 o 
  12   6   0      673.62      604.62     13.67 o 
  14   6   0       12.51       18.19      7.12 o 
   1   7   0       69.59       84.91      3.76 o 
   3   7   0     2976.08     2793.40     35.21 o 
   5   7   0     3725.28     3581.00     43.87 o 
   7   7   0      203.90      238.94      7.98 o 
   9   7   0       99.20       76.41      5.93 o 
  11   7   0     1569.17     1577.60     28.83 o 
  13   7   0       13.40       19.12      6.23 o 
   0   8   0     5232.87     5339.68     99.13 o 
   2   8   0       41.13       53.64      3.85 o 
   4   8   0       13.00       12.48      3.53 o 
   6   8   0      804.93      813.05     14.21 o 
   8   8   0     1943.66     2029.28     36.08 o 
  10   8   0       81.46       63.06      5.43 o 
  12   8   0      904.64      975.70     30.85 o 
   1   9   0      860.30      841.52     15.08 o 
   3   9   0      766.57      714.30     15.26 o 
   5   9   0     3199.69     3148.15     48.36 o 
   7   9   0       44.72       43.85      5.16 o 
   9   9   0      565.16      585.14     13.49 o 
  11   9   0       35.57       25.69      4.85 o 
   0  10   0    11185.09    11240.30    240.47 o 
   2  10   0      380.28      346.00      9.00 o 
   4  10   0     2601.27     2680.27     46.84 o 
   6  10   0        0.42        2.11      7.03 o 
   8  10   0      150.17      161.33      6.48 o 
  10  10   0      173.66      160.30      5.67 o 
   1  11   0      158.70      171.31      6.85 o 
   3  11   0       94.08       81.97      5.49 o 
   5  11   0       34.25       32.66      4.57 o 
   7  11   0       10.67        9.77      4.51 o 
   0  12   0      308.95      276.00     16.56 o 
   2  12   0      926.51      919.54     29.09 o 
   4  12   0       89.42       73.58      4.54 o 
   6  12   0      684.00      657.33     14.43 o 
   1  13   0      379.21      350.18     19.62 o 
 -16   1   1        8.93       12.10      4.00 o 
 -14   1   1       96.80       88.85      5.43 o 
 -12   1   1     2267.50     2336.88     44.49 o 
 -10   1   1     1498.24     1474.41     27.68 o 
  -8   1   1      538.45      645.05     22.33 o 
  -6   1   1      487.15      522.33     16.28 o 
  -4   1   1     7205.06     7231.61    130.36 o 
  -2   1   1    11542.89    11260.66    228.48 o 
   0   1   1     8860.84     7820.28    141.10 o 
   2   1   1     9313.18     8243.96    139.85 o 
   4   1   1        7.89       -0.71      5.77 o 
   6   1   1      317.09      287.56      9.57 o 
   8   1   1      178.97      206.80     10.69 o 
  10   1   1        2.09       -0.73      3.44 o 
  12   1   1      905.18      912.69     17.92 o 
  14   1   1     4651.94     4692.58     80.50 o 
  16   1   1        1.35       -0.47      4.79 o 
 -15   2   1      838.78      856.77     14.42 o 
 -13   2   1      921.07      977.68     20.18 o 
 -11   2   1       83.10       91.04      6.08 o 
  -9   2   1      981.59      984.33     17.35 o 
  -7   2   1     2224.52     2484.63     54.41 o 
  -5   2   1     1534.87     1422.69     29.13 o 
  -3   2   1      383.79      267.22      9.12 o 
  -1   2   1       61.99       28.30      4.06 o 
   1   2   1       41.27       44.04      4.40 o 
   3   2   1     2412.31     2381.05     44.84 o 
   5   2   1     2074.10     2163.18     41.83 o 
   7   2   1     4223.36     4318.71    107.83 o 
   9   2   1     1622.97     1557.62     21.79 o 
  11   2   1       75.10       80.41      4.32 o 
  13   2   1     1104.02     1068.71     20.22 o 
  15   2   1       73.07       60.76      4.76 o 
 -16   3   1     1042.45     1051.84     32.80 o 
 -14   3   1      223.18      298.03      8.03 o 
 -12   3   1       22.81       34.36      5.49 o 
 -10   3   1      222.60      223.90      7.78 o 
  -8   3   1        8.42        8.95      4.34 o 
  -6   3   1     6184.32     6768.01    130.43 o 
  -4   3   1     2846.60     2739.38     51.59 o 
  -2   3   1      832.29      742.22     15.40 o 
   0   3   1     4208.56     3896.83     61.79 o 
   2   3   1    19453.74    18810.99    319.87 o 
   4   3   1     1380.87     1683.34     30.44 o 
   6   3   1      224.79      191.97     11.29 o 
   8   3   1       16.55       29.20      3.18 o 
  10   3   1     3482.45     3307.53     48.23 o 
  12   3   1        0.43       -0.60      4.60 o 
  14   3   1        8.93       12.16      5.03 o 
 -15   4   1       26.33       21.15      3.91 o 
 -13   4   1       54.31       61.91      4.66 o 
 -11   4   1     2549.59     2489.30     41.95 o 
  -9   4   1     8902.87     9098.35    149.84 o 
  -7   4   1       28.57        7.89      4.61 o 
  -5   4   1     7213.07     7203.14    131.10 o 
  -3   4   1    13965.13    14758.69    251.54 o 
  -1   4   1     9174.23     9324.66    152.19 o 
   1   4   1     4172.09     3994.22     66.73 o 
   3   4   1    19928.98    20786.35    353.91 o 
   5   4   1     6674.10     7333.89    141.22 o 
   7   4   1       80.62      138.01      5.23 o 
   9   4   1     1666.96     1462.66     19.37 o 
  11   4   1     2162.10     2159.61     33.74 o 
  13   4   1     1553.60     1512.57     27.27 o 
  15   4   1      585.33      576.00     55.36 o 
 -14   5   1      578.81      542.28     12.14 o 
 -12   5   1      162.37      154.12      6.34 o 
 -10   5   1       58.87       54.53      4.95 o 
  -8   5   1       26.52       16.25      3.83 o 
  -6   5   1     1030.64     1144.17     18.74 o 
  -4   5   1      458.62      468.27     15.37 o 
  -2   5   1     1273.15     1216.62     24.60 o 
   0   5   1     1006.34     1003.00     20.17 o 
   2   5   1      774.49      882.60     21.75 o 
   4   5   1       40.51       52.79      8.12 o 
   6   5   1     1435.82     1309.54     17.89 o 
   8   5   1     2423.76     2443.36     30.00 o 
  10   5   1       71.99       55.47      4.37 o 
  12   5   1     1783.33     1656.97     28.24 o 
  14   5   1      194.39      187.57      8.77 o 
 -13   6   1       19.17       15.98      4.11 o 
 -11   6   1      349.76      345.53      9.71 o 
  -9   6   1     3630.50     3631.91     95.37 o 
  -7   6   1       70.24       52.13      4.92 o 
  -5   6   1      354.76      364.02      7.59 o 
  -3   6   1     3660.59     3977.91     91.89 o 
  -1   6   1     3467.07     3739.36     74.72 o 
   1   6   1     2516.49     2458.13     50.88 o 
   3   6   1     5463.77     5855.84    132.81 o 
   5   6   1     2196.61     2262.74     28.50 o 
   7   6   1     1631.30     1629.95     20.84 o 
   9   6   1     4405.22     4137.23     63.01 o 
  11   6   1       68.23       74.34      4.83 o 
  13   6   1      326.51      322.02     12.57 o 
 -14   7   1       66.69       83.81     13.25 o 
 -12   7   1       14.29       10.08      5.01 o 
 -10   7   1      487.11      377.62     10.86 o 
  -8   7   1       36.55       34.65      7.03 o 
  -6   7   1       19.60       25.10      4.16 o 
  -4   7   1     2001.55     1926.90     27.61 o 
  -2   7   1      387.04      387.77      7.18 o 
   0   7   1      542.19      622.82     10.11 o 
   2   7   1      482.43      426.60     10.27 o 
   4   7   1     3928.88     3737.64     45.58 o 
   6   7   1      921.59      869.41     12.54 o 
   8   7   1      302.73      331.13      8.39 o 
  10   7   1      879.67      904.27     19.11 o 
  12   7   1       70.04       55.16      7.18 o 
 -13   8   1     1024.11      994.20     54.47 o 
 -11   8   1      190.88      183.90      7.20 o 
  -9   8   1     1627.35     1717.16     32.75 o 
  -7   8   1     1563.39     1545.13     29.92 o 
  -5   8   1     3700.43     3652.61     52.72 o 
  -3   8   1      128.94      123.33      4.88 o 
  -1   8   1      961.29      953.28     16.44 o 
   1   8   1      652.61      634.81     10.20 o 
   3   8   1      298.79      264.98      6.04 o 
   5   8   1      140.89      196.50      5.20 o 
   7   8   1     1247.58     1174.43     19.48 o 
   9   8   1      196.74      182.88      8.48 o 
  11   8   1      457.87      442.02     10.96 o 
 -12   9   1       85.16       70.07     11.51 o 
 -10   9   1       14.78       29.08      4.03 o 
  -8   9   1       17.36       20.96      5.08 o 
  -6   9   1      523.65      569.34     14.30 o 
  -4   9   1     4332.54     4405.50     73.89 o 
  -2   9   1      336.69      316.96      7.95 o 
   0   9   1      111.08      123.90      4.96 o 
   2   9   1       12.69       11.35      4.03 o 
   4   9   1      434.65      362.26      7.98 o 
   6   9   1      130.13      156.59      6.20 o 
   8   9   1        1.93       -4.84      5.75 o 
  10   9   1       26.22       30.59      4.64 o 
  -9  10   1     1451.12     1477.29     33.26 o 
  -7  10   1      286.04      295.49      8.25 o 
  -5  10   1        0.10       10.50      5.00 o 
  -3  10   1       79.72       62.17      4.85 o 
  -1  10   1     1598.57     1557.60     23.79 o 
   1  10   1      602.76      576.27     11.22 o 
   3  10   1     3729.65     3840.09     69.48 o 
   5  10   1      146.00      168.88      6.06 o 
   7  10   1        3.71       -7.51      7.51 o 
   9  10   1     1300.47     1431.64     27.91 o 
  -8  11   1      994.22     1015.07     23.97 o 
  -6  11   1        7.29        7.88      4.68 o 
  -4  11   1       91.20       99.96      5.51 o 
  -2  11   1        1.15       -3.98      4.86 o 
   0  11   1     2245.85     2356.15     48.58 o 
   2  11   1       13.97        3.42      4.97 o 
   4  11   1      172.98      174.29      8.19 o 
   6  11   1      637.89      719.23     18.55 o 
   8  11   1       42.19       36.45      4.00 o 
  -5  12   1       19.09       24.77      4.08 o 
  -3  12   1      128.07      130.74      7.39 o 
  -1  12   1      231.82      280.35     11.50 o 
   1  12   1     2809.27     3008.03     77.31 o 
   3  12   1      485.07      546.19     14.41 o 
   5  12   1       25.10       14.16      3.15 o 
   0  13   1      425.63      400.58     30.55 o 
 -16   0   2       15.24        7.58      5.78 o 
 -14   0   2        9.10        5.25      6.64 o 
 -12   0   2       80.18       72.94      8.42 o 
 -10   0   2      226.37      214.10      9.31 o 
  -8   0   2      312.97      248.78     21.70 o 
  -6   0   2    23445.45    24228.56    645.87 o 
  -4   0   2     1443.15     1369.33     39.28 o 
  -2   0   2    13683.97    12947.23    347.84 o 
   0   0   2    17629.68    16372.70    436.59 o 
   2   0   2    17411.85    15375.40    367.32 o 
   4   0   2    19144.14    17929.30    428.76 o 
   6   0   2      340.93      323.98     14.94 o 
   8   0   2        3.22        4.97      5.37 o 
  10   0   2     4569.98     4424.40     77.56 o 
  12   0   2     5020.57     4750.61     92.62 o 
  14   0   2     5487.29     5546.71    199.89 o 
 -15   1   2      132.63      124.36     10.04 o 
 -13   1   2     2151.04     2262.11     42.42 o 
 -11   1   2     2066.29     2020.17     35.57 o 
  -9   1   2     2155.79     2013.94     33.59 o 
  -7   1   2     1457.72     1508.61     38.23 o 
  -5   1   2      673.79      552.95     16.04 o 
  -3   1   2      609.60      655.90     16.79 o 
  -1   1   2     1917.87     1604.99     28.21 o 
   1   1   2      367.18      321.17      9.51 o 
   3   1   2     3454.86     3178.60     55.42 o 
   5   1   2     3634.90     3367.56     59.44 o 
   7   1   2      294.36      264.19     12.37 o 
   9   1   2     5666.44     5480.57     75.53 o 
  11   1   2       33.25       26.27      3.71 o 
  13   1   2      113.82       96.48      5.38 o 
  15   1   2      261.95      249.48      8.39 o 
 -16   2   2        4.57        0.25      3.76 o 
 -14   2   2     2596.46     2710.48     47.24 o 
 -12   2   2     1461.09     1553.15     30.84 o 
 -10   2   2      355.85      347.28      9.71 o 
  -8   2   2     5231.81     5374.89    122.03 o 
  -6   2   2       18.52        7.58      7.00 o 
  -4   2   2      344.98      380.01     16.72 o 
  -2   2   2      264.83      221.53      8.55 o 
   0   2   2    41274.86    39471.50    669.82 o 
   2   2   2    59231.69    55790.05    946.18 o 
   4   2   2     2285.93     2642.33     49.95 o 
   6   2   2     1203.23     1340.74     31.96 o 
   8   2   2     5237.99     5178.31     68.15 o 
  10   2   2        4.95        6.25      3.45 o 
  12   2   2      681.52      652.20     12.12 o 
  14   2   2     2631.74     2802.94     64.87 o 
 -15   3   2      877.03      846.22     18.17 o 
 -13   3   2     5781.74     5889.22    100.65 o 
 -11   3   2      933.01      892.08     17.04 o 
  -9   3   2      414.10      462.59      9.39 o 
  -7   3   2     1225.04     1288.32     29.47 o 
  -5   3   2        9.06       13.23      6.64 o 
  -3   3   2     2173.91     2082.82     37.66 o 
  -1   3   2    22972.04    22529.90    364.35 o 
   1   3   2     4411.70     4604.77     75.79 o 
   3   3   2      172.05      152.87      7.12 o 
   5   3   2       33.65       33.12      7.37 o 
   7   3   2     2446.12     2452.11     37.94 o 
   9   3   2       57.24       59.85      3.46 o 
  11   3   2       27.48       19.94      3.78 o 
  13   3   2     4130.36     4267.77     88.01 o 
  15   3   2     1481.34     1309.28     25.82 o 
 -14   4   2        0.03       -3.22      3.22 o 
 -12   4   2     1427.47     1419.35     27.72 o 
 -10   4   2      468.53      511.59     11.02 o 
  -8   4   2      611.64      608.61     11.16 o 
  -6   4   2    10822.17    10911.79    208.62 o 
  -4   4   2      913.57     1079.34     24.87 o 
  -2   4   2     1165.18     1187.19     23.59 o 
   0   4   2     3696.98     3865.29     64.28 o 
   2   4   2      349.53      277.40      9.18 o 
   4   4   2     7658.22     7834.14    142.32 o 
   6   4   2     1318.19     1376.16     27.47 o 
   8   4   2     5219.50     5153.63     62.24 o 
  10   4   2       20.09       24.81      3.75 o 
  12   4   2       90.09       99.40      5.84 o 
  14   4   2      371.39      307.00      9.45 o 
 -15   5   2       19.13       21.41      4.10 o 
 -13   5   2      536.20      551.35     12.51 o 
 -11   5   2     1134.80     1314.85     24.30 o 
  -9   5   2     2294.39     2183.29     36.23 o 
  -7   5   2        0.38        0.74      4.10 o 
  -5   5   2      759.99      786.92     24.62 o 
  -3   5   2      616.27      718.36     22.25 o 
  -1   5   2     1080.98     1134.49     24.78 o 
   1   5   2       29.95       34.38      7.52 o 
   3   5   2      150.43      225.56      9.98 o 
   5   5   2     1003.83     1075.58     19.23 o 
   7   5   2      580.22      588.49      9.52 o 
   9   5   2     1346.93     1341.06     19.50 o 
  11   5   2      501.06      465.11      9.98 o 
  13   5   2      148.29      159.54     12.88 o 
 -14   6   2      148.21      140.23      7.28 o 
 -12   6   2      153.84      182.82      9.00 o 
 -10   6   2      746.92      781.38     16.51 o 
  -8   6   2     3075.32     3158.89     54.00 o 
  -6   6   2     1857.13     1848.42     27.57 o 
  -4   6   2        6.06       11.21      4.58 o 
  -2   6   2        1.90        2.40      8.04 o 
   0   6   2     2215.26     2031.62     40.47 o 
   2   6   2      428.88      493.98     17.64 o 
   4   6   2     1235.38     1196.49     16.09 o 
   6   6   2      106.80      106.27      4.29 o 
   8   6   2     4132.67     3710.16     57.99 o 
  10   6   2       16.82       18.39      4.93 o 
  12   6   2       69.90       70.41      8.23 o 
  14   6   2       64.01       40.43      4.67 o 
 -13   7   2      357.69      359.04      9.54 o 
 -11   7   2      156.35      201.71      7.39 o 
  -9   7   2      296.17      282.38      9.20 o 
  -7   7   2      800.38      719.05     15.49 o 
  -5   7   2     1056.97     1020.05     17.62 o 
  -3   7   2      543.84      564.77     10.61 o 
  -1   7   2        5.96        3.23      3.64 o 
   1   7   2     1562.99     1655.08     23.80 o 
   3   7   2      567.16      563.66      9.33 o 
   5   7   2       16.39        8.39      3.48 o 
   7   7   2      709.89      671.04     13.79 o 
   9   7   2      598.03      613.33     13.56 o 
  11   7   2      225.29      181.96      7.67 o 
  13   7   2        0.04       -3.33      3.33 o 
 -12   8   2      420.71      398.92     10.12 o 
 -10   8   2      185.60      190.15      6.56 o 
  -8   8   2      520.48      534.44     14.05 o 
  -6   8   2     2555.30     2595.53     57.09 o 
  -4   8   2      389.93      418.45     11.27 o 
  -2   8   2      202.09      195.05      5.52 o 
   0   8   2     3148.34     3215.09     44.98 o 
   2   8   2     3383.11     3599.72     50.41 o 
   4   8   2      309.46      355.96      8.22 o 
   6   8   2     1727.77     1587.20     24.73 o 
   8   8   2       31.77        8.14      6.25 o 
  10   8   2      344.94      323.99     11.93 o 
  12   8   2      477.91      441.45     20.39 o 
 -11   9   2       64.27       34.84      3.49 o 
  -9   9   2     1795.47     1811.83     30.22 o 
  -7   9   2     3194.68     3533.36     64.86 o 
  -5   9   2      857.30      852.82     18.15 o 
  -3   9   2      658.26      698.58     15.16 o 
  -1   9   2       83.35       65.03      4.30 o 
   1   9   2      123.10      126.63      5.31 o 
   3   9   2      965.62      930.90     16.34 o 
   5   9   2        0.55       -4.37      4.37 o 
   7   9   2     1877.67     1994.09     61.09 o 
   9   9   2      116.54      140.15      7.57 o 
  11   9   2        5.42        3.15      3.38 o 
 -10  10   2        6.00        1.66      3.98 o 
  -8  10   2        4.82       16.96      3.35 o 
  -6  10   2      503.04      569.24     12.30 o 
  -4  10   2       61.30       58.46      5.40 o 
  -2  10   2      406.87      362.00      9.69 o 
   0  10   2     2254.59     2378.01     41.70 o 
   2  10   2      308.22      305.17      8.15 o 
   4  10   2      298.65      272.93      9.44 o 
   6  10   2      133.37      110.25      8.43 o 
   8  10   2      921.39      945.44     23.34 o 
  -9  11   2       74.51       85.75      8.47 o 
  -7  11   2        2.66        6.00      4.12 o 
  -5  11   2        1.89        0.14      4.19 o 
  -3  11   2       22.44       27.14      4.49 o 
  -1  11   2       56.91       73.12      4.63 o 
   1  11   2     1101.99     1243.98     24.90 o 
   3  11   2      181.07      177.99      7.58 o 
   5  11   2     1389.02     1390.75     33.03 o 
   7  11   2       36.46       21.95      4.00 o 
  -6  12   2      837.67      850.42     26.21 o 
  -4  12   2        6.03       -1.01      3.81 o 
  -2  12   2        0.18       -3.29      3.29 o 
   0  12   2        5.76        6.38      3.95 o 
   2  12   2      204.60      211.20      7.19 o 
   4  12   2       25.67       24.51      4.60 o 
 -16   1   3        9.31        7.30      4.51 o 
 -14   1   3     2444.73     2666.66     46.54 o 
 -12   1   3     1327.79     1351.64     25.56 o 
 -10   1   3     2402.20     2555.79     37.14 o 
  -8   1   3     9155.45     9836.17    268.48 o 
  -6   1   3     1946.65     1891.85     46.38 o 
  -4   1   3     2954.50     2521.47     61.10 o 
  -2   1   3     3366.77     3197.43     54.97 o 
   0   1   3      261.05      272.30      7.01 o 
   2   1   3     9386.36     8705.82    164.71 o 
   4   1   3      403.55      412.21     11.74 o 
   6   1   3     2378.13     2333.46     47.91 o 
   8   1   3      502.84      529.14      8.62 o 
  10   1   3       39.73       40.35      3.56 o 
  12   1   3        8.96       15.53      4.12 o 
  14   1   3        0.34       -2.70      6.71 o 
 -15   2   3      780.36      828.14     18.30 o 
 -13   2   3     2403.79     2566.85     44.96 o 
 -11   2   3      122.12      108.25      6.25 o 
  -9   2   3      771.49      697.34     11.58 o 
  -7   2   3     5358.63     5345.62    120.33 o 
  -5   2   3     6398.20     6023.18    115.34 o 
  -3   2   3     1346.86     1187.66     23.83 o 
  -1   2   3      344.71      285.81      8.78 o 
   1   2   3     9254.97     9709.51    174.02 o 
   3   2   3    14256.06    14668.37    249.24 o 
   5   2   3     2312.91     1930.21     43.17 o 
   7   2   3    12374.66    12190.78    203.08 o 
   9   2   3      671.97      701.20     13.90 o 
  11   2   3      159.47      154.22      4.62 o 
  13   2   3       48.59       49.02      7.68 o 
  15   2   3       40.08       45.70      3.72 o 
 -16   3   3      123.93      110.85      5.28 o 
 -14   3   3        1.29       -3.30      3.30 o 
 -12   3   3     1032.24     1055.98     19.59 o 
 -10   3   3     7589.04     7883.62    109.38 o 
  -8   3   3     6453.34     6539.49     95.26 o 
  -6   3   3     6227.63     6991.18    148.96 o 
  -4   3   3      202.47      276.15     10.65 o 
  -2   3   3      442.61      573.37     15.59 o 
   0   3   3    14913.86    14815.23    280.95 o 
   2   3   3     1806.50     1892.86     34.74 o 
   4   3   3    19737.72    21428.99    407.02 o 
   6   3   3        6.06        3.94      7.49 o 
   8   3   3      104.71       90.27      3.90 o 
  10   3   3       80.72       82.37      3.98 o 
  12   3   3       39.98       32.42      5.15 o 
  14   3   3     1170.51     1178.47     25.97 o 
 -15   4   3        2.20        1.91      6.13 o 
 -13   4   3      162.31      176.01      6.12 o 
 -11   4   3       29.67       60.36      5.85 o 
  -9   4   3     3038.60     2770.24     39.83 o 
  -7   4   3    10236.56    10200.22    177.23 o 
  -5   4   3      454.57      643.10     21.15 o 
  -3   4   3        5.56       35.91      7.96 o 
  -1   4   3     3912.24     4387.54     80.47 o 
   1   4   3     6777.86     7469.85    135.25 o 
   3   4   3     1165.95     1348.89     28.34 o 
   5   4   3     3533.63     3625.77     68.70 o 
   7   4   3     2571.90     2308.26     31.48 o 
   9   4   3       18.61       18.43      3.64 o 
  11   4   3       14.55       15.61      4.19 o 
  13   4   3      131.10      134.61      6.75 o 
 -14   5   3      161.60      103.86      6.39 o 
 -12   5   3      335.40      323.51      9.20 o 
 -10   5   3      553.24      540.10     10.80 o 
  -8   5   3      867.74      999.15     16.95 o 
  -6   5   3      292.16      274.14      7.92 o 
  -4   5   3       88.98      119.88     10.35 o 
  -2   5   3     1466.66     1613.58     37.52 o 
   0   5   3      408.52      409.60     12.56 o 
   2   5   3     3619.41     3599.23     71.71 o 
   4   5   3     1165.38     1050.32     25.69 o 
   6   5   3     1712.57     1580.46     20.70 o 
   8   5   3       46.93       51.48      3.79 o 
  10   5   3        2.42        4.58      4.12 o 
  12   5   3        8.66        7.66      7.23 o 
  14   5   3      318.35      312.62     16.44 o 
 -15   6   3        1.69       10.89      8.54 o 
 -13   6   3      138.93      125.79      5.73 o 
 -11   6   3     3923.11     3903.18     71.43 o 
  -9   6   3     1010.31      941.98     18.65 o 
  -7   6   3        4.53       -1.97      4.16 o 
  -5   6   3      904.72      952.82     16.16 o 
  -3   6   3       98.32       65.90      9.54 o 
  -1   6   3      109.49       66.32      9.24 o 
   1   6   3      472.53      439.59     16.01 o 
   3   6   3      759.72      794.73     14.33 o 
   5   6   3      393.16      434.74      8.20 o 
   7   6   3        0.09       12.00      3.79 o 
   9   6   3      459.36      419.14     10.06 o 
  11   6   3        5.86       17.80      5.55 o 
  13   6   3       47.10       38.62      5.54 o 
 -14   7   3      116.28       86.45      9.79 o 
 -12   7   3        2.39        1.44      4.87 o 
 -10   7   3     4637.23     4893.18     83.24 o 
  -8   7   3     3431.63     3233.63     55.22 o 
  -6   7   3      353.95      390.33     13.37 o 
  -4   7   3      125.76      137.54      5.09 o 
  -2   7   3      185.84      138.80      4.77 o 
   0   7   3     4391.07     4163.95     66.82 o 
   2   7   3     2566.27     2488.73     35.67 o 
   4   7   3     7877.44     8034.09    110.72 o 
   6   7   3      351.49      296.50      7.33 o 
   8   7   3     3024.00     2975.25     55.69 o 
  10   7   3       63.34       76.41      5.65 o 
  12   7   3      310.07      328.39     12.19 o 
 -13   8   3        3.97       -1.22      5.11 o 
 -11   8   3      553.04      559.87     12.20 o 
  -9   8   3      951.51     1050.18     19.77 o 
  -7   8   3      495.16      476.71     12.26 o 
  -5   8   3      550.32      613.64     13.91 o 
  -3   8   3      909.46      886.52     17.77 o 
  -1   8   3      722.51      778.41     13.65 o 
   1   8   3       89.26      106.65      4.88 o 
   3   8   3     1931.98     1854.31     31.23 o 
   5   8   3     7005.23     6835.86    105.46 o 
   7   8   3      361.36      393.88     11.19 o 
   9   8   3      305.17      284.16      8.55 o 
  11   8   3       38.45       45.84      5.10 o 
 -12   9   3       78.84       80.48      9.88 o 
 -10   9   3     1699.84     1703.27     29.81 o 
  -8   9   3     5430.82     5690.38    102.06 o 
  -6   9   3     1140.47     1139.14     22.65 o 
  -4   9   3     2331.77     2475.67     48.24 o 
  -2   9   3      580.14      601.89     12.88 o 
   0   9   3      144.54      119.22      6.72 o 
   2   9   3     2310.44     2345.95     45.77 o 
   4   9   3        6.76       14.55      5.48 o 
   6   9   3      483.89      531.59     13.15 o 
   8   9   3       10.58       25.08      4.98 o 
  10   9   3       23.15       24.29      3.60 o 
 -11  10   3       30.82       63.26     12.38 o 
  -9  10   3      310.20      306.47     12.26 o 
  -7  10   3        0.43       -1.93      6.25 o 
  -5  10   3      456.57      516.53     11.74 o 
  -3  10   3      287.05      308.77      9.97 o 
  -1  10   3      160.13      132.23      5.59 o 
   1  10   3        2.73        7.27      5.22 o 
   3  10   3      765.39      828.09     18.11 o 
   5  10   3        0.09       -0.21      4.74 o 
   7  10   3       21.37       14.24      4.36 o 
   9  10   3      888.83      830.34     19.68 o 
  -8  11   3      142.51      120.79      7.02 o 
  -6  11   3      665.54      651.83     18.62 o 
  -4  11   3      156.69      155.62      5.16 o 
  -2  11   3      155.26      180.92      6.02 o 
   0  11   3      184.38      179.23      5.95 o 
   2  11   3        1.29       -1.49      4.14 o 
   4  11   3        4.92        6.26      4.25 o 
   6  11   3       11.70        9.47      4.02 o 
  -5  12   3     1986.61     1890.04     59.91 o 
  -3  12   3        3.09       -1.54      3.85 o 
  -1  12   3       76.15       94.52      5.68 o 
   1  12   3     1237.76     1251.10     39.27 o 
   3  12   3      138.50      153.20      8.42 o 
   5  12   3       18.72        5.77      3.38 o 
 -16   0   4      140.21      132.49      8.61 o 
 -14   0   4      534.07      359.25     19.19 o 
 -12   0   4    16581.60    17001.97    333.50 o 
 -10   0   4       43.14       23.69      6.19 o 
  -8   0   4      718.51      673.19     36.85 o 
  -6   0   4     5699.91     6214.96    271.84 o 
  -4   0   4     2693.63     2253.88     73.82 o 
  -2   0   4    10604.39    10084.44    311.09 o 
   0   0   4    28302.26    26301.17    575.05 o 
   2   0   4       78.49       72.80      9.78 o 
   4   0   4     2389.33     2482.59     70.23 o 
   6   0   4      648.65      680.27     25.95 o 
   8   0   4     4580.45     4635.26     81.70 o 
  10   0   4      637.57      615.21     29.69 o 
  12   0   4      679.84      697.58     20.21 o 
  14   0   4      366.38      363.92     15.00 o 
 -17   1   4       55.89       49.62      3.99 o 
 -15   1   4       34.37       32.03      5.45 o 
 -13   1   4     6632.18     7032.92    119.76 o 
 -11   1   4       18.19       24.43      5.23 o 
  -9   1   4      143.42      117.93      4.06 o 
  -7   1   4     2321.79     2896.34     73.68 o 
  -5   1   4    34450.21    34354.63    693.47 o 
  -3   1   4      192.24      184.28      5.68 o 
  -1   1   4     3431.63     3318.13     56.77 o 
   1   1   4   121008.89   115561.70   1858.96 o 
   3   1   4     2313.42     2263.26     45.39 o 
   5   1   4      623.83      558.95     16.64 o 
   7   1   4      128.40      153.54      4.84 o 
   9   1   4     3994.48     3828.34     54.44 o 
  11   1   4       70.70       71.02      5.17 o 
  13   1   4      349.52      357.68     12.10 o 
  15   1   4      355.67      317.91      8.67 o 
 -16   2   4       77.44       77.97      7.48 o 
 -14   2   4     2050.96     2227.08     44.69 o 
 -12   2   4      136.66      163.97      5.34 o 
 -10   2   4      835.10      715.27     11.69 o 
  -8   2   4       29.93       31.95     10.42 o 
  -6   2   4       33.76       32.84      8.89 o 
  -4   2   4     3495.77     3590.16     95.50 o 
  -2   2   4     4289.68     4319.80     70.71 o 
   0   2   4      659.18      661.74     14.65 o 
   2   2   4    19565.85    20396.64    386.44 o 
   4   2   4     1879.90     1816.94     36.07 o 
   6   2   4        3.03       33.88      8.67 o 
   8   2   4      604.68      613.83     10.76 o 
  10   2   4      227.95      229.16      7.18 o 
  12   2   4       17.20       21.48      5.54 o 
  14   2   4      210.47      226.37      7.28 o 
 -15   3   4       24.47       23.76      5.48 o 
 -13   3   4     1417.00     1427.16     25.75 o 
 -11   3   4     5333.96     5006.76     67.23 o 
  -9   3   4       36.21       12.98      3.51 o 
  -7   3   4     2360.08     2454.85     64.12 o 
  -5   3   4     3338.71     3572.30     81.45 o 
  -3   3   4     6995.28     6968.45    154.50 o 
  -1   3   4     1536.88     1690.39     34.88 o 
   1   3   4    26859.17    27641.71    466.04 o 
   3   3   4        7.01        8.90      7.22 o 
   5   3   4      161.70      206.51     10.51 o 
   7   3   4      729.74      769.69     12.66 o 
   9   3   4      979.93      955.23     15.80 o 
  11   3   4      342.37      376.25      9.88 o 
  13   3   4       71.46       72.84      9.62 o 
 -16   4   4       13.69       13.40      3.93 o 
 -14   4   4      398.88      463.82     13.44 o 
 -12   4   4      373.68      385.26      9.99 o 
 -10   4   4      942.84      900.26     14.49 o 
  -8   4   4      241.05      283.13      6.75 o 
  -6   4   4      854.87      879.99     33.29 o 
  -4   4   4      844.29      821.27     22.09 o 
  -2   4   4     6681.33     7074.69    136.22 o 
   0   4   4     5508.00     5841.77    106.40 o 
   2   4   4      667.59      727.43     18.01 o 
   4   4   4      511.25      581.20     16.58 o 
   6   4   4      538.01      478.33     11.46 o 
   8   4   4      166.75      193.99      6.67 o 
  10   4   4      490.84      449.47     14.28 o 
  12   4   4       65.60       71.59      5.58 o 
  14   4   4      130.65      122.51      5.88 o 
 -15   5   4      136.17      119.68      6.02 o 
 -13   5   4     1261.66     1202.39     25.26 o 
 -11   5   4     5453.69     5309.27     86.82 o 
  -9   5   4      214.18      214.81      5.67 o 
  -7   5   4      249.66      198.45      5.47 o 
  -5   5   4    10118.98    11240.23    305.17 o 
  -3   5   4     9917.28    10423.55    214.46 o 
  -1   5   4    10899.33    11031.62    211.66 o 
   1   5   4     4976.63     5516.41    101.41 o 
   3   5   4     2964.47     3281.50     62.49 o 
   5   5   4      992.09     1008.90     16.26 o 
   7   5   4     1525.56     1469.48     26.63 o 
   9   5   4     3078.39     2921.73     48.55 o 
  11   5   4       11.76        5.34      4.76 o 
  13   5   4      317.69      329.85     11.93 o 
 -14   6   4     1462.37     1512.03     42.27 o 
 -12   6   4      160.63      119.62      5.69 o 
 -10   6   4      659.36      597.42     12.72 o 
  -8   6   4       75.50       76.92      4.73 o 
  -6   6   4      239.12      238.69      6.30 o 
  -4   6   4      651.09      633.78     11.32 o 
  -2   6   4       32.69       16.79      9.18 o 
   0   6   4     1231.65     1228.06     33.86 o 
   2   6   4      396.65      303.31      7.36 o 
   4   6   4     1346.34     1350.78     20.60 o 
   6   6   4     2302.15     2087.93     35.38 o 
   8   6   4      593.26      524.46     12.32 o 
  10   6   4       86.98      130.71      5.47 o 
  12   6   4        5.77        1.52      6.32 o 
 -13   7   4      320.73      373.74     10.89 o 
 -11   7   4      117.32      147.84      6.04 o 
  -9   7   4       15.09       18.03      4.81 o 
  -7   7   4     6724.36     6991.04    109.77 o 
  -5   7   4     1410.45     1503.93     24.84 o 
  -3   7   4      716.65      777.60     13.32 o 
  -1   7   4        7.70       -3.58      3.75 o 
   1   7   4      380.11      387.58      8.84 o 
   3   7   4     2329.37     2390.87     39.82 o 
   5   7   4       43.41       40.05      4.76 o 
   7   7   4     1685.20     1629.24     35.11 o 
   9   7   4      318.43      305.73      7.95 o 
  11   7   4       92.01       96.35      7.32 o 
 -12   8   4        8.40        9.75      5.35 o 
 -10   8   4      399.97      432.46     10.95 o 
  -8   8   4     1404.44     1560.14     29.70 o 
  -6   8   4      544.67      615.17     12.83 o 
  -4   8   4     3634.97     3646.78     55.38 o 
  -2   8   4      792.37      750.65     13.45 o 
   0   8   4      289.40      278.35      7.91 o 
   2   8   4      836.85      839.30     16.61 o 
   4   8   4      130.55      138.79     10.14 o 
   6   8   4     2067.64     2323.66     43.41 o 
   8   8   4      929.26      823.37     17.55 o 
  10   8   4       45.12       60.28      4.12 o 
 -11   9   4      110.84      119.40      5.45 o 
  -9   9   4      714.64      681.88     14.61 o 
  -7   9   4       54.71       59.53      5.15 o 
  -5   9   4     1121.49     1210.93     23.78 o 
  -3   9   4      501.04      515.47     12.07 o 
  -1   9   4      154.22      145.49      7.56 o 
   1   9   4      246.96      175.74      7.39 o 
   3   9   4       15.79       23.22      6.53 o 
   5   9   4     1440.96     1514.64     29.18 o 
   7   9   4       33.44       39.76      4.43 o 
   9   9   4      602.21      568.81     15.51 o 
 -10  10   4      334.67      298.99     11.83 o 
  -8  10   4      222.38      240.59      7.86 o 
  -6  10   4      350.90      352.99      9.99 o 
  -4  10   4      131.82      140.91      6.15 o 
  -2  10   4       13.63        0.23      5.15 o 
   0  10   4      246.94      262.43      8.21 o 
   2  10   4       73.23       62.91      5.70 o 
   4  10   4      715.57      798.78     15.70 o 
   6  10   4       88.57      130.92      7.16 o 
   8  10   4        0.13        8.98      4.81 o 
  -9  11   4      309.49      305.91     14.76 o 
  -7  11   4      469.69      406.67      9.44 o 
  -5  11   4      558.58      558.34     11.52 o 
  -3  11   4     4310.43     4590.71     89.20 o 
  -1  11   4     1653.72     1480.83     28.02 o 
   1  11   4      499.79      571.27     11.88 o 
   3  11   4       41.07       40.19      3.75 o 
   5  11   4      147.73      116.63      7.11 o 
   7  11   4      457.61      496.14     12.80 o 
  -6  12   4      290.05      295.21      9.77 o 
  -4  12   4      570.15      513.29     14.40 o 
  -2  12   4      135.86      143.03      6.36 o 
   0  12   4      222.09      211.46      8.14 o 
   2  12   4     1013.28     1028.84     21.64 o 
   4  12   4       64.48       71.26      5.31 o 
 -16   1   5        2.90        7.13      6.69 o 
 -14   1   5      367.10      349.56     11.31 o 
 -12   1   5     1633.00     1464.97     21.51 o 
 -10   1   5     1428.27     1436.45     19.24 o 
  -8   1   5     5545.96     6097.51    150.01 o 
  -6   1   5     6884.10     7161.89    173.88 o 
  -4   1   5     7032.68     7063.50    164.98 o 
  -2   1   5     4779.82     4770.99     97.51 o 
   0   1   5    80335.01    78516.80   1161.79 o 
   2   1   5    20314.70    20399.47    363.37 o 
   4   1   5     3044.50     3125.35     62.14 o 
   6   1   5       26.36       27.59      7.80 o 
   8   1   5       50.57       63.86      4.75 o 
  10   1   5       36.23       50.99      5.65 o 
  12   1   5     1861.18     1816.76     32.38 o 
  14   1   5        6.94       -1.44      4.76 o 
 -17   2   5      186.14      199.68      6.84 o 
 -15   2   5      918.20      944.50     20.57 o 
 -13   2   5      389.20      403.47     14.26 o 
 -11   2   5      263.45      266.19      6.26 o 
  -9   2   5      691.18      619.87      9.80 o 
  -7   2   5      770.64      942.74     28.87 o 
  -5   2   5      558.55      676.75     21.99 o 
  -3   2   5      266.77      177.11      7.97 o 
  -1   2   5     1839.73     1625.15     33.58 o 
   1   2   5    23605.86    24744.75    468.04 o 
   3   2   5        3.23       18.15      6.91 o 
   5   2   5     2444.62     2533.02     49.12 o 
   7   2   5      404.56      444.27      9.97 o 
   9   2   5      210.83      221.16      7.06 o 
  11   2   5     1373.89     1421.19     27.97 o 
  13   2   5      105.27       92.06      5.92 o 
 -16   3   5      537.18      537.75     13.55 o 
 -14   3   5       40.79       40.07      5.58 o 
 -12   3   5        1.92        1.94      4.23 o 
 -10   3   5       32.08       30.82      3.42 o 
  -8   3   5    10105.64    10947.12    148.06 o 
  -6   3   5      915.42     1215.32     35.07 o 
  -4   3   5     5312.47     5390.91    120.90 o 
  -2   3   5     5108.83     5133.53     93.15 o 
   0   3   5     3737.96     3637.08     71.03 o 
   2   3   5     2956.63     2899.77     61.06 o 
   4   3   5     9571.87     9713.06    200.07 o 
   6   3   5     1669.76     1788.20     28.55 o 
   8   3   5      846.40      770.99     15.57 o 
  10   3   5      388.56      431.95     12.28 o 
  12   3   5        5.12       -2.86      4.17 o 
  14   3   5      673.33      607.72     17.35 o 
 -15   4   5      459.25      510.27     13.49 o 
 -13   4   5      989.90      974.35     21.25 o 
 -11   4   5       64.40       51.04      6.26 o 
  -9   4   5      636.68      541.54      9.08 o 
  -7   4   5     1136.90     1056.49     24.85 o 
  -5   4   5     2752.99     3302.90     83.60 o 
  -3   4   5       39.20       28.30      9.08 o 
  -1   4   5     2152.76     2066.01     42.45 o 
   1   4   5      362.42      491.72     15.69 o 
   3   4   5     4907.98     5092.75    101.11 o 
   5   4   5      582.97      641.68     11.25 o 
   7   4   5      189.98      205.52      6.29 o 
   9   4   5      351.01      308.84      8.93 o 
  11   4   5      873.52      914.46     16.83 o 
  13   4   5      715.29      667.07     17.15 o 
 -14   5   5      532.14      513.01     12.83 o 
 -12   5   5        5.81        6.18      4.36 o 
 -10   5   5      928.70      794.40     14.87 o 
  -8   5   5      428.81      433.85      8.06 o 
  -6   5   5     2540.67     2716.87     38.47 o 
  -4   5   5     3868.90     4178.78     96.18 o 
  -2   5   5        2.33       -8.98      9.54 o 
   0   5   5     7928.97     8703.74    167.35 o 
   2   5   5       97.77       95.66     10.21 o 
   4   5   5      406.00      362.01      7.93 o 
   6   5   5        6.17       15.71      4.49 o 
   8   5   5     2468.52     2341.76     38.49 o 
  10   5   5       95.54       98.77      5.53 o 
  12   5   5      107.43      106.17      5.42 o 
 -15   6   5       85.49       81.42      5.55 o 
 -13   6   5      414.38      428.09     11.44 o 
 -11   6   5      230.42      220.49      6.71 o 
  -9   6   5       72.99       78.29      4.23 o 
  -7   6   5      645.59      557.82     10.06 o 
  -5   6   5       15.58       27.90      3.57 o 
  -3   6   5        0.66        4.66      3.07 o 
  -1   6   5     1485.18     1410.13     23.41 o 
   1   6   5      675.16      747.29     12.71 o 
   3   6   5      204.22      201.33      6.13 o 
   5   6   5     4335.38     4317.69     69.74 o 
   7   6   5     4716.44     4843.97    130.04 o 
   9   6   5     2262.23     2248.21     42.15 o 
  11   6   5      537.33      538.82     18.76 o 
 -14   7   5      436.80      484.26     15.36 o 
 -12   7   5      400.79      352.34     11.69 o 
 -10   7   5     1229.55     1289.56     25.04 o 
  -8   7   5     8202.43     8281.01    126.68 o 
  -6   7   5        3.59       10.24      4.32 o 
  -4   7   5      295.40      345.67      7.31 o 
  -2   7   5     1529.92     1515.88     20.31 o 
   0   7   5      341.42      356.29      7.52 o 
   2   7   5      135.87      137.75      7.03 o 
   4   7   5     2813.47     2943.80     48.59 o 
   6   7   5      508.27      421.59     11.75 o 
   8   7   5     1133.29     1049.54     19.90 o 
  10   7   5        1.19        6.47      3.93 o 
  12   7   5        8.68       14.60      6.64 o 
 -13   8   5       33.08       41.14      4.59 o 
 -11   8   5      264.43      271.28      8.77 o 
  -9   8   5     2245.53     2255.55     41.77 o 
  -7   8   5        1.33       -2.99      4.13 o 
  -5   8   5        0.98       -1.09      4.51 o 
  -3   8   5      299.45      290.58      7.20 o 
  -1   8   5     4074.89     3899.70     51.21 o 
   1   8   5       14.01        0.76      6.49 o 
   3   8   5      850.75      837.28     16.76 o 
   5   8   5       25.41       48.62      6.98 o 
   7   8   5       67.89       62.40      5.92 o 
   9   8   5        4.02        4.45      3.84 o 
  11   8   5      325.15      309.66     15.28 o 
 -12   9   5        5.35        3.98      4.06 o 
 -10   9   5     1306.59     1351.70     27.44 o 
  -8   9   5     2583.15     2713.49     49.68 o 
  -6   9   5     3251.28     3369.48     61.34 o 
  -4   9   5     2429.95     2687.32     49.29 o 
  -2   9   5      753.17      805.66     17.81 o 
   0   9   5      352.74      340.78      8.83 o 
   2   9   5        2.98        5.83      4.99 o 
   4   9   5     2992.36     3429.89     62.58 o 
   6   9   5        0.93       11.21      4.62 o 
   8   9   5      465.20      529.51     12.63 o 
  10   9   5       59.49       66.35      9.78 o 
 -11  10   5        0.52        5.59      5.35 o 
  -9  10   5       37.46       46.01      5.04 o 
  -7  10   5       76.57       66.47      6.12 o 
  -5  10   5     1672.68     1784.14     33.41 o 
  -3  10   5     1866.82     1970.14     36.34 o 
  -1  10   5      132.99      147.64      5.78 o 
   1  10   5      795.74      753.20     15.04 o 
   3  10   5      114.49      133.15      5.47 o 
   5  10   5       12.74       18.00      3.82 o 
   7  10   5       30.38       27.91      3.96 o 
  -8  11   5      328.06      300.83      7.86 o 
  -6  11   5     1784.40     1815.48     35.78 o 
  -4  11   5      332.79      335.63      9.27 o 
  -2  11   5       61.68       40.84      5.15 o 
   0  11   5     2543.94     2487.07     45.75 o 
   2  11   5        0.03        3.26      4.12 o 
   4  11   5        6.32       -0.15      4.54 o 
   6  11   5      782.42      807.13     37.21 o 
  -5  12   5       85.63       91.75      5.34 o 
  -3  12   5       98.98       98.47      4.53 o 
  -1  12   5      122.85      121.34      8.66 o 
   1  12   5       82.88       94.66      5.73 o 
   3  12   5        0.19       -4.21      6.31 o 
 -16   0   6      182.68      256.23     11.87 o 
 -14   0   6     1411.65     1523.21     52.61 o 
 -12   0   6      275.30      275.19     13.81 o 
 -10   0   6     1036.18     1010.36     19.25 o 
  -8   0   6      507.95      503.18     25.99 o 
  -6   0   6    19590.18    21227.79    654.62 o 
  -4   0   6      550.31      527.63     16.53 o 
  -2   0   6     2879.15     2647.01     84.51 o 
   0   0   6     2692.18     2662.95     60.14 o 
   2   0   6        5.55       12.63      8.26 o 
   4   0   6     1755.63     1828.63     63.05 o 
   6   0   6      120.44       85.92      5.10 o 
   8   0   6      431.83      359.69     13.54 o 
  10   0   6     1850.41     2019.60     75.83 o 
  12   0   6      854.98      898.40     22.02 o 
  14   0   6     1022.67      991.69     37.90 o 
 -17   1   6       66.47       68.28      4.16 o 
 -15   1   6      357.11      394.15     11.76 o 
 -13   1   6     2593.06     2598.17     45.34 o 
 -11   1   6       18.69       25.25      4.62 o 
  -9   1   6      156.23      141.50      3.79 o 
  -7   1   6      502.48      580.27     18.98 o 
  -5   1   6     6543.68     6679.30    135.92 o 
  -3   1   6    10728.95    10754.24    235.07 o 
  -1   1   6     6035.51     5510.46     99.08 o 
   1   1   6     1685.75     1510.66     33.79 o 
   3   1   6      540.25      547.09     17.27 o 
   5   1   6     1382.15     1385.95     33.58 o 
   7   1   6     1303.48     1268.93     18.73 o 
   9   1   6      223.08      238.57      9.24 o 
  11   1   6     2551.28     2712.21     53.79 o 
  13   1   6      345.29      351.81      9.86 o 
 -16   2   6        2.17        3.07      6.63 o 
 -14   2   6      857.36      951.95     21.05 o 
 -12   2   6       49.82       58.57      6.22 o 
 -10   2   6     1182.65     1181.76     17.22 o 
  -8   2   6      849.30      877.79     20.39 o 
  -6   2   6     2676.93     3600.23     89.74 o 
  -4   2   6      735.62      868.93     27.38 o 
  -2   2   6     2689.15     2664.87     49.34 o 
   0   2   6     5415.72     4936.74    116.22 o 
   2   2   6       37.66      101.86      8.83 o 
   4   2   6       26.15       23.61      9.78 o 
   6   2   6       49.26       62.03      3.41 o 
   8   2   6      215.94      206.14      8.23 o 
  10   2   6       17.64       32.10      5.52 o 
  12   2   6       44.23       44.28      4.10 o 
  14   2   6     1809.57     1562.85     40.48 o 
 -15   3   6      124.69      122.53      6.99 o 
 -13   3   6      995.58     1044.89     20.42 o 
 -11   3   6      505.56      501.69      9.29 o 
  -9   3   6      187.07      179.53      4.79 o 
  -7   3   6     2355.53     2887.09     74.07 o 
  -5   3   6     4044.24     4036.70     91.88 o 
  -3   3   6     1646.03     1799.50     39.69 o 
  -1   3   6     1073.46     1017.98     24.74 o 
   1   3   6    26665.98    29223.61    640.16 o 
   3   3   6     9733.87    10291.84    228.26 o 
   5   3   6      186.07      130.45      5.00 o 
   7   3   6       23.36       23.04      3.97 o 
   9   3   6      502.68      447.56     14.32 o 
  11   3   6     1146.18     1172.90     20.68 o 
  13   3   6      191.90      168.84      6.20 o 
 -16   4   6        5.06        2.04      4.54 o 
 -14   4   6      174.36      193.40      7.28 o 
 -12   4   6        4.05       -4.50      4.50 o 
 -10   4   6      813.18      793.75     13.26 o 
  -8   4   6       30.17       37.31      3.68 o 
  -6   4   6      433.57      448.67     22.25 o 
  -4   4   6      836.77      965.96     24.63 o 
  -2   4   6     1418.29     1670.57     38.27 o 
   0   4   6     3916.38     4297.81     90.30 o 
   2   4   6     1590.73     1864.37     46.15 o 
   4   4   6     6014.98     6070.34     79.43 o 
   6   4   6      272.73      256.10      6.53 o 
   8   4   6     3448.78     3394.14     65.18 o 
  10   4   6        3.40        3.93      4.79 o 
  12   4   6      506.46      479.01      9.50 o 
 -15   5   6      392.60      432.55     11.68 o 
 -13   5   6      284.80      315.33     10.49 o 
 -11   5   6     1336.03     1290.96     23.77 o 
  -9   5   6      204.04      217.40      6.44 o 
  -7   5   6      115.40      114.63      4.18 o 
  -5   5   6     9016.02     8945.98    148.29 o 
  -3   5   6      548.13      633.89     21.25 o 
  -1   5   6     1161.00     1270.61     31.47 o 
   1   5   6     1783.14     1655.25     42.43 o 
   3   5   6      298.14      240.50      5.91 o 
   5   5   6      849.37      943.49     15.55 o 
   7   5   6     2959.58     2817.96     58.79 o 
   9   5   6    11616.89    11912.20    232.32 o 
  11   5   6      438.08      380.43      9.37 o 
  13   5   6      731.30      707.07     27.92 o 
 -14   6   6        0.40        2.86      4.81 o 
 -12   6   6       67.49       82.73      6.07 o 
 -10   6   6      165.68      180.81      5.38 o 
  -8   6   6       27.83       10.19      3.45 o 
  -6   6   6        9.90        4.95      3.09 o 
  -4   6   6     1023.94      929.07     13.20 o 
  -2   6   6     2281.47     2213.85     28.34 o 
   0   6   6     1348.95     1370.48     18.96 o 
   2   6   6        0.86        3.07      4.27 o 
   4   6   6       19.31       18.58      4.26 o 
   6   6   6      603.33      606.19     12.59 o 
   8   6   6      468.21      522.23     12.69 o 
  10   6   6       15.08       13.25      4.59 o 
  12   6   6       35.37       56.18     20.12 o 
 -13   7   6       79.51      121.26      8.46 o 
 -11   7   6      486.19      518.48     13.26 o 
  -9   7   6      117.84      118.10      6.07 o 
  -7   7   6        0.19        3.04      2.41 o 
  -5   7   6      205.30      206.87      5.44 o 
  -3   7   6     1913.19     1959.25     25.70 o 
  -1   7   6       31.61       36.73      3.36 o 
   1   7   6       76.57       98.10      4.83 o 
   3   7   6     2165.03     2015.34     32.57 o 
   5   7   6      279.41      295.84      8.92 o 
   7   7   6      949.12      914.34     22.86 o 
   9   7   6        6.74       19.66      4.14 o 
  11   7   6      250.08      213.17     11.49 o 
 -12   8   6       43.75       49.33      6.08 o 
 -10   8   6       14.50        3.43      5.51 o 
  -8   8   6      211.89      238.08      7.05 o 
  -6   8   6     2981.58     3043.25     50.24 o 
  -4   8   6      704.37      731.80     12.15 o 
  -2   8   6       70.74       68.71      4.32 o 
   0   8   6       41.11       31.09      4.18 o 
   2   8   6     2188.92     2228.86     49.39 o 
   4   8   6      828.40      869.42     18.11 o 
   6   8   6      167.79      182.46      6.76 o 
   8   8   6        4.61        3.36      3.69 o 
  10   8   6      282.48      229.51      7.56 o 
 -11   9   6       28.51       26.79      5.23 o 
  -9   9   6      994.64     1065.43     22.49 o 
  -7   9   6      266.43      304.25      8.80 o 
  -5   9   6     1915.61     2006.55     35.11 o 
  -3   9   6       98.57       82.92      4.16 o 
  -1   9   6      335.25      390.15     14.36 o 
   1   9   6      468.19      436.63     10.84 o 
   3   9   6        2.54       -4.76      4.76 o 
   5   9   6      557.58      603.93     12.70 o 
   7   9   6        3.74        3.35      4.13 o 
   9   9   6       94.41       71.86      4.90 o 
 -10  10   6       21.27       13.53      4.14 o 
  -8  10   6      102.08       95.22      5.67 o 
  -6  10   6        8.38        3.45      2.30 o 
  -4  10   6     1499.65     1542.56     31.23 o 
  -2  10   6      687.95      760.85     16.04 o 
   0  10   6      135.93      139.97      6.34 o 
   2  10   6      384.13      362.36     10.10 o 
   4  10   6       70.33       68.50      4.98 o 
   6  10   6      409.55      365.43      9.13 o 
   8  10   6        2.55        8.59     12.69 o 
  -7  11   6      156.56      140.39      8.17 o 
  -5  11   6      175.36      160.10      6.83 o 
  -3  11   6      210.05      236.43      8.74 o 
  -1  11   6      290.48      359.80     12.62 o 
   1  11   6        0.25        1.59      3.86 o 
   3  11   6        0.46       -3.03      3.03 o 
   5  11   6       34.32       35.92      6.07 o 
  -4  12   6        6.39       -5.06      5.06 o 
  -2  12   6       75.20       61.64      4.40 o 
   0  12   6       25.64       28.74      3.84 o 
   2  12   6       26.72       30.77      4.27 o 
 -16   1   7      204.52      245.24      8.27 o 
 -14   1   7     1703.40     1678.00     30.02 o 
 -12   1   7       91.54      121.92      5.72 o 
 -10   1   7     4002.00     3936.13     52.07 o 
  -8   1   7        1.03       12.12      6.82 o 
  -6   1   7     2382.79     2595.66     65.34 o 
  -4   1   7     2265.32     2230.21     73.02 o 
  -2   1   7     8496.44     8362.99    223.21 o 
   0   1   7    22527.15    23242.71    393.11 o 
   2   1   7      466.37      484.62     15.01 o 
   4   1   7     1748.42     1781.89     40.96 o 
   6   1   7      745.62      819.44     13.07 o 
   8   1   7     3275.04     3412.84     55.81 o 
  10   1   7      325.58      330.53     11.80 o 
  12   1   7     1207.51     1211.62     25.09 o 
 -17   2   7      139.97      111.76      6.26 o 
 -15   2   7       94.96       86.21      6.22 o 
 -13   2   7     5003.13     5040.54     81.63 o 
 -11   2   7     2873.76     2675.47     37.55 o 
  -9   2   7       21.27       11.77      3.07 o 
  -7   2   7      486.09      340.36     15.21 o 
  -5   2   7     3337.50     3830.43     95.15 o 
  -3   2   7      445.43      394.35     12.42 o 
  -1   2   7    12338.85    12751.90    241.85 o 
   1   2   7      931.80      913.30     21.61 o 
   3   2   7        1.88       16.60     11.00 o 
   5   2   7       82.45       91.94      3.41 o 
   7   2   7        0.27       -3.67      3.67 o 
   9   2   7     1070.18     1056.59     21.80 o 
  11   2   7      681.05      738.59     14.82 o 
  13   2   7      555.65      512.50     17.31 o 
 -16   3   7       55.21       87.51      8.37 o 
 -14   3   7      491.47      577.99     13.27 o 
 -12   3   7      781.01      802.36     15.56 o 
 -10   3   7     1085.00      915.09     15.34 o 
  -8   3   7      227.23      197.31      5.08 o 
  -6   3   7     2404.19     2681.46     77.08 o 
  -4   3   7      631.71      537.90     17.48 o 
  -2   3   7        7.46        6.90      7.53 o 
   0   3   7     3485.75     3528.52     74.48 o 
   2   3   7    14443.50    14816.00    326.88 o 
   4   3   7     7515.04     7468.84     94.21 o 
   6   3   7     1345.01     1300.81     18.38 o 
   8   3   7      203.92      193.63      6.34 o 
  10   3   7       92.22      103.56      5.36 o 
  12   3   7      213.62      194.20      7.52 o 
 -15   4   7      564.39      694.90     19.44 o 
 -13   4   7     3751.96     3614.38     61.99 o 
 -11   4   7     1522.55     1392.92     23.93 o 
  -9   4   7     4135.17     4030.57     54.95 o 
  -7   4   7      552.93      527.39     13.30 o 
  -5   4   7       14.80        6.60      9.30 o 
  -3   4   7      519.53      554.39     17.67 o 
  -1   4   7       65.95       79.27      9.18 o 
   1   4   7     5427.37     5336.95    120.99 o 
   3   4   7      606.38      536.53     11.20 o 
   5   4   7     2453.62     2377.47     31.44 o 
   7   4   7      285.34      256.54      7.35 o 
   9   4   7      598.30      609.17     12.97 o 
  11   4   7       42.44       36.66      5.18 o 
  13   4   7        2.56        1.49     10.03 o 
 -14   5   7      370.49      399.92     11.15 o 
 -12   5   7       48.07       45.80      5.04 o 
 -10   5   7      311.47      305.57      7.71 o 
  -8   5   7      891.35      768.49     12.18 o 
  -6   5   7      783.85      751.78     14.15 o 
  -4   5   7     1185.56     1071.11     19.64 o 
  -2   5   7      380.48      442.85     15.82 o 
   0   5   7      213.95      196.63      6.53 o 
   2   5   7      305.88      230.52      6.29 o 
   4   5   7      379.01      371.15      7.87 o 
   6   5   7        0.66        4.60      4.04 o 
   8   5   7      148.96      169.24      6.19 o 
  10   5   7       14.34       18.40      4.33 o 
  12   5   7        0.06        3.66      9.24 o 
 -15   6   7        4.09       11.24      5.15 o 
 -13   6   7       73.06       90.34      8.35 o 
 -11   6   7        8.81        0.47      4.45 o 
  -9   6   7     1893.72     1880.23     28.66 o 
  -7   6   7       91.58      102.18      4.02 o 
  -5   6   7      933.31      970.50     14.24 o 
  -3   6   7      589.38      511.89      8.68 o 
  -1   6   7        3.20        7.38      2.86 o 
   1   6   7       42.06       44.04      3.33 o 
   3   6   7      452.12      411.74      8.78 o 
   5   6   7       13.59        7.20      4.11 o 
   7   6   7       19.92       14.07      5.00 o 
   9   6   7      514.48      452.68     11.07 o 
  11   6   7      135.90      103.34      8.40 o 
 -14   7   7      234.34      257.42      8.29 o 
 -12   7   7     1194.36     1279.29     28.74 o 
 -10   7   7        4.88        4.48      5.05 o 
  -8   7   7     1312.11     1231.88     21.91 o 
  -6   7   7       74.45       74.97      4.44 o 
  -4   7   7      592.84      605.06     10.19 o 
  -2   7   7       13.34       19.45      3.54 o 
   0   7   7      294.12      286.86      6.25 o 
   2   7   7     2579.56     2558.50     36.67 o 
   4   7   7       97.72       75.32      5.01 o 
   6   7   7     1954.25     2212.83     41.08 o 
   8   7   7        0.89       -3.09      3.39 o 
  10   7   7      194.14      151.29     10.02 o 
 -13   8   7       11.83        8.87      4.64 o 
 -11   8   7        3.73       12.74      5.11 o 
  -9   8   7      683.33      676.29     14.78 o 
  -7   8   7     4683.23     5017.14     90.10 o 
  -5   8   7     3148.73     3158.80     55.13 o 
  -3   8   7      292.38      258.68      8.76 o 
  -1   8   7       96.72       87.93      4.38 o 
   1   8   7      286.06      221.68      6.12 o 
   3   8   7      146.22      147.27      5.65 o 
   5   8   7      742.07      753.02     14.96 o 
   7   8   7     2004.49     2124.76     39.14 o 
   9   8   7     1761.22     1631.55     35.24 o 
 -12   9   7        0.76        3.54      4.28 o 
 -10   9   7      668.00      767.93     16.87 o 
  -8   9   7      663.23      731.43     16.86 o 
  -6   9   7      554.89      571.26     13.27 o 
  -4   9   7        0.28       -0.52      4.10 o 
  -2   9   7     1844.61     1770.19     31.20 o 
   0   9   7     6852.45     6746.75    113.21 o 
   2   9   7      122.64       91.00      6.04 o 
   4   9   7      261.45      230.35      7.44 o 
   6   9   7      100.80       73.63      5.59 o 
   8   9   7      242.35      259.60      9.85 o 
  -9  10   7      108.19      122.70      5.68 o 
  -7  10   7       32.56       24.46      5.42 o 
  -5  10   7      315.71      335.01     10.34 o 
  -3  10   7      886.84      958.76     20.61 o 
  -1  10   7        9.84        1.64      4.75 o 
   1  10   7      278.25      306.19      9.04 o 
   3  10   7      338.39      369.20     13.11 o 
   5  10   7      562.00      538.56     15.64 o 
   7  10   7       16.32       17.31      4.59 o 
  -8  11   7       13.42       15.54      3.56 o 
  -6  11   7       82.09       55.05      5.17 o 
  -4  11   7     2173.39     2375.17     50.03 o 
  -2  11   7     1772.29     1771.01     37.15 o 
   0  11   7      531.01      543.88     14.00 o 
   2  11   7       18.25       16.73      6.17 o 
   4  11   7       47.42       40.66      4.44 o 
  -5  12   7      645.80      597.66     30.70 o 
  -3  12   7       55.33       42.56      4.73 o 
  -1  12   7      234.21      250.34     14.47 o 
   1  12   7      642.45      597.37     17.97 o 
 -16   0   8       37.08       16.61      7.23 o 
 -14   0   8     1299.15     1536.52     39.23 o 
 -12   0   8    14320.76    14028.50    263.07 o 
 -10   0   8       87.39       74.51      5.46 o 
  -8   0   8     1411.34     1510.34     38.87 o 
  -6   0   8    11016.40    11923.25    727.36 o 
  -4   0   8    29860.21    28662.70   1088.14 o 
  -2   0   8    14973.07    14103.68    433.99 o 
   0   0   8      428.89      460.32     17.36 o 
   2   0   8     1556.17     1510.86     46.13 o 
   4   0   8     5792.65     5731.92    114.97 o 
   6   0   8     1628.17     1483.25     27.85 o 
   8   0   8       33.41       53.27      9.01 o 
  10   0   8      175.74      152.10      9.84 o 
  12   0   8      594.05      592.82     19.29 o 
 -17   1   8      613.46      649.03     15.07 o 
 -15   1   8       61.59       54.81      4.61 o 
 -13   1   8       14.49       15.01      4.52 o 
 -11   1   8     9437.49     9299.61    124.27 o 
  -9   1   8       88.93       61.30      3.95 o 
  -7   1   8      155.95      201.30     11.34 o 
  -5   1   8     2789.12     2459.98    111.28 o 
  -3   1   8     1196.51     1134.06     40.53 o 
  -1   1   8     5594.91     5739.96    110.02 o 
   1   1   8     1562.36     1773.10     37.01 o 
   3   1   8     4771.58     5074.10     99.56 o 
   5   1   8      137.43      151.80      4.46 o 
   7   1   8     1503.02     1565.12     21.32 o 
   9   1   8     1843.62     1937.87     36.53 o 
  11   1   8      382.04      396.21     14.18 o 
  13   1   8      840.79      764.25     26.60 o 
 -16   2   8      263.64      348.91     10.74 o 
 -14   2   8       39.83       72.47      4.85 o 
 -12   2   8      229.62      214.92      6.25 o 
 -10   2   8       76.43       60.65      3.78 o 
  -8   2   8     3557.98     3541.45     56.48 o 
  -6   2   8     1015.05      919.55     30.90 o 
  -4   2   8     1742.77     1700.16     40.56 o 
  -2   2   8      273.22      297.27     10.92 o 
   0   2   8       72.05       25.00      8.12 o 
   2   2   8     3307.37     3362.01     67.02 o 
   4   2   8     1806.35     1540.41     23.43 o 
   6   2   8      119.54       96.65      3.73 o 
   8   2   8       89.69       86.17      5.37 o 
  10   2   8     2657.70     2843.66     49.29 o 
  12   2   8        3.28        2.81      4.36 o 
 -15   3   8        5.97       13.87      5.84 o 
 -13   3   8       11.10       17.10      4.68 o 
 -11   3   8      172.15      147.11      5.73 o 
  -9   3   8      122.41       95.91      4.50 o 
  -7   3   8      485.52      507.29     12.28 o 
  -5   3   8       50.67       42.89      9.13 o 
  -3   3   8     1286.11     1384.19     31.58 o 
  -1   3   8     2507.84     2767.71     59.40 o 
   1   3   8     9981.65    10606.65    234.99 o 
   3   3   8     5681.30     5922.12     94.01 o 
   5   3   8        1.71        9.18      3.62 o 
   7   3   8     2159.17     2053.64     29.03 o 
   9   3   8     2054.04     2119.08     37.29 o 
  11   3   8     3258.19     3182.10     68.27 o 
 -16   4   8      108.83      117.74      5.68 o 
 -14   4   8      168.55      189.92     10.97 o 
 -12   4   8        4.24        2.40      4.73 o 
 -10   4   8     1827.23     1797.26     28.10 o 
  -8   4   8     1897.46     1807.34     24.83 o 
  -6   4   8     1675.42     1689.89     28.13 o 
  -4   4   8     2325.43     2311.17     54.82 o 
  -2   4   8     1036.07     1090.58     27.47 o 
   0   4   8     4514.77     4824.22    101.48 o 
   2   4   8        0.25       -2.96      3.51 o 
   4   4   8      122.79      140.89      4.08 o 
   6   4   8      161.42      142.72      7.91 o 
   8   4   8      271.08      302.23      8.23 o 
  10   4   8       39.20       45.50      5.06 o 
  12   4   8      432.07      394.22     10.23 o 
 -15   5   8        9.85        9.42      4.78 o 
 -13   5   8     1606.99     1715.71     32.48 o 
 -11   5   8     3492.59     3742.47     64.37 o 
  -9   5   8      695.36      605.14     10.90 o 
  -7   5   8     4125.53     3833.83     50.36 o 
  -5   5   8     4404.20     4170.86     70.28 o 
  -3   5   8       95.98       89.19      5.27 o 
  -1   5   8      536.54      405.70     10.39 o 
   1   5   8     1067.63     1060.79     20.55 o 
   3   5   8     1053.73     1062.51     15.41 o 
   5   5   8     1979.33     2019.40     27.27 o 
   7   5   8      735.12      711.89     14.52 o 
   9   5   8     1018.21      965.38     19.08 o 
  11   5   8       17.44       12.59      4.69 o 
 -14   6   8      584.60      505.95     12.29 o 
 -12   6   8      293.98      252.19      9.88 o 
 -10   6   8       54.72       64.95      4.61 o 
  -8   6   8      200.77      186.35      6.07 o 
  -6   6   8     7434.95     6919.92     89.52 o 
  -4   6   8     1034.49     1022.38     14.72 o 
  -2   6   8      501.15      424.81      7.68 o 
   0   6   8      853.45      819.87     12.46 o 
   2   6   8      175.67      192.94      4.98 o 
   4   6   8      876.63      832.74     13.16 o 
   6   6   8      382.95      393.12     11.23 o 
   8   6   8      486.30      496.33     12.52 o 
  10   6   8      304.05      309.20     10.33 o 
 -13   7   8        5.88       15.20      5.52 o 
 -11   7   8      506.18      480.51     11.60 o 
  -9   7   8      642.82      607.73     13.01 o 
  -7   7   8     1364.61     1263.57     30.68 o 
  -5   7   8     1216.69     1160.33     17.79 o 
  -3   7   8       36.51       36.36      4.79 o 
  -1   7   8       56.59       63.85      4.18 o 
   1   7   8       11.11       24.74      3.83 o 
   3   7   8     1013.62     1044.44     21.82 o 
   5   7   8      361.64      368.09     10.48 o 
   7   7   8      557.46      609.13     13.47 o 
   9   7   8     1192.45     1091.95     27.04 o 
 -12   8   8       13.00       14.99      5.50 o 
 -10   8   8     1994.06     2093.22     38.60 o 
  -8   8   8      426.72      419.21     10.26 o 
  -6   8   8      963.36      969.74     18.49 o 
  -4   8   8      258.54      278.70      7.51 o 
  -2   8   8     2185.20     2230.93     36.90 o 
   0   8   8      154.70      192.85      5.58 o 
   2   8   8      863.93      790.90     15.69 o 
   4   8   8     2483.20     2608.55     47.82 o 
   6   8   8        1.39       -4.58      4.58 o 
   8   8   8      252.00      223.99      9.03 o 
 -11   9   8      101.67      109.88      5.30 o 
  -9   9   8        6.43        3.63      5.43 o 
  -7   9   8     1577.92     1663.68     31.27 o 
  -5   9   8       40.14       49.87      5.53 o 
  -3   9   8        0.03       -4.01      5.11 o 
  -1   9   8      208.68      163.66      5.79 o 
   1   9   8       39.23       32.20      4.76 o 
   3   9   8      348.53      342.09     11.54 o 
   5   9   8      462.84      489.99     12.42 o 
   7   9   8       86.74       85.76      4.88 o 
 -10  10   8        3.15        8.20      3.82 o 
  -8  10   8      786.72      795.39     17.16 o 
  -6  10   8      195.93      215.73      7.56 o 
  -4  10   8      112.95       90.63      7.14 o 
  -2  10   8     1577.63     1663.48     33.32 o 
   0  10   8      733.63      672.49     15.68 o 
   2  10   8        1.77       -4.68      5.36 o 
   4  10   8       39.87       56.24      6.40 o 
   6  10   8       93.17      106.06      4.25 o 
  -7  11   8        6.67       13.60      4.41 o 
  -5  11   8      370.65      391.23     10.92 o 
  -3  11   8      668.73      653.41     15.82 o 
  -1  11   8       14.19       28.21      9.37 o 
   1  11   8      317.35      296.71      9.43 o 
   3  11   8      391.93      446.72     11.57 o 
  -4  12   8       42.62       21.92     11.51 o 
  -2  12   8     2661.76     2521.50     85.74 o 
   0  12   8      663.26      612.92     40.60 o 
 -16   1   9        0.02        3.52      5.39 o 
 -14   1   9      179.43      170.48      6.26 o 
 -12   1   9      707.84      679.41     12.89 o 
 -10   1   9        2.41        3.35      4.25 o 
  -8   1   9       18.66        1.64      3.48 o 
  -6   1   9     2060.71     2137.68    109.48 o 
  -4   1   9        5.14       -6.32     14.21 o 
  -2   1   9     1423.87     1363.96     33.33 o 
   0   1   9       80.05      103.05      7.46 o 
   2   1   9     8280.88     8652.31    166.34 o 
   4   1   9       23.67       24.24      3.83 o 
   6   1   9       91.43       87.33      4.07 o 
   8   1   9      656.53      723.95     13.59 o 
  10   1   9      195.40      223.84      7.80 o 
  12   1   9     1252.12     1249.11     25.27 o 
 -15   2   9      174.76      144.07      5.33 o 
 -13   2   9     3055.04     2802.37     46.13 o 
 -11   2   9     6995.59     6417.04     92.16 o 
  -9   2   9     1916.34     1855.42     30.71 o 
  -7   2   9     1219.32     1259.54     22.90 o 
  -5   2   9      107.38      150.82     14.92 o 
  -3   2   9       13.55       13.63      7.80 o 
  -1   2   9    10597.30    10877.36    262.97 o 
   1   2   9    10149.64    11450.26    253.29 o 
   3   2   9     1222.89     1254.07     25.01 o 
   5   2   9      863.82      856.08     12.31 o 
   7   2   9      175.76      176.96      5.04 o 
   9   2   9      274.12      286.35     10.58 o 
  11   2   9      154.92      136.46      5.96 o 
 -16   3   9      229.39      261.42     10.04 o 
 -14   3   9      223.28      252.67      7.71 o 
 -12   3   9      679.16      647.45     13.73 o 
 -10   3   9      396.73      404.91     10.33 o 
  -8   3   9      334.38      335.06      9.12 o 
  -6   3   9     3724.97     3349.60     56.02 o 
  -4   3   9      480.56      444.62     17.94 o 
  -2   3   9     1001.22     1161.65     30.44 o 
   0   3   9     1323.04     1494.63     37.75 o 
   2   3   9     3875.10     3739.64     63.53 o 
   4   3   9       16.76       23.69      3.32 o 
   6   3   9       14.45       16.75      3.24 o 
   8   3   9     1004.14     1120.76     22.12 o 
  10   3   9     1040.18     1044.61     22.22 o 
  12   3   9      142.38      125.57      5.41 o 
 -15   4   9      200.69      243.14      8.17 o 
 -13   4   9     3312.65     3052.20     52.79 o 
 -11   4   9     5978.58     5866.42    100.17 o 
  -9   4   9     1773.45     1752.52     25.02 o 
  -7   4   9     3995.60     3985.95     59.56 o 
  -5   4   9      203.98      172.07      5.57 o 
  -3   4   9     1143.41     1031.78     18.89 o 
  -1   4   9      113.84      172.15      6.77 o 
   1   4   9    16726.08    16369.04    246.98 o 
   3   4   9       10.05       16.00      3.29 o 
   5   4   9       17.37       11.03      4.24 o 
   7   4   9       51.93       59.09      4.70 o 
   9   4   9     1060.54     1126.10     25.72 o 
  11   4   9        0.81        3.46      4.60 o 
 -14   5   9      191.82      237.47      7.53 o 
 -12   5   9      419.16      414.18     10.28 o 
 -10   5   9       10.82       19.15      4.38 o 
  -8   5   9      430.20      415.44      8.77 o 
  -6   5   9     2455.20     2261.13     31.95 o 
  -4   5   9      273.90      299.17      6.77 o 
  -2   5   9       87.04      141.60      4.78 o 
   0   5   9     1075.19      934.21     14.18 o 
   2   5   9      176.52      191.01      5.54 o 
   4   5   9      898.91      901.26     13.76 o 
   6   5   9     1604.15     1641.03     27.47 o 
   8   5   9     2276.93     2380.43     46.86 o 
  10   5   9        7.38        9.53      5.18 o 
 -15   6   9      563.23      545.38     36.83 o 
 -13   6   9        4.40       11.27      4.78 o 
 -11   6   9     3361.45     3329.66     57.35 o 
  -9   6   9      196.98      196.94      6.03 o 
  -7   6   9     5140.86     4995.91     66.97 o 
  -5   6   9     6938.23     6503.20     82.11 o 
  -3   6   9     4154.09     4015.25     59.27 o 
  -1   6   9        1.35       -5.56      5.56 o 
   1   6   9     3262.91     3005.24     40.30 o 
   3   6   9      677.30      677.89     11.63 o 
   5   6   9      546.06      590.16     12.46 o 
   7   6   9      293.19      301.59     10.38 o 
   9   6   9      264.30      276.88      9.58 o 
 -14   7   9        0.32       -4.27      4.27 o 
 -12   7   9       15.86       20.51      5.36 o 
 -10   7   9     1066.83     1097.36     20.31 o 
  -8   7   9      413.41      423.71     10.42 o 
  -6   7   9       25.40       27.61      4.28 o 
  -4   7   9        2.15        3.27      3.89 o 
  -2   7   9      313.09      293.56      7.07 o 
   0   7   9      246.57      206.11      5.75 o 
   2   7   9     1552.34     1440.23     24.19 o 
   4   7   9     1830.91     1775.41     33.20 o 
   6   7   9       56.24       69.42      6.01 o 
   8   7   9      275.16      283.16      9.31 o 
 -13   8   9       73.80      110.94      7.57 o 
 -11   8   9       31.18       12.94      4.54 o 
  -9   8   9      744.37      747.99     14.80 o 
  -7   8   9      301.79      277.01      7.98 o 
  -5   8   9      756.72      787.32     14.86 o 
  -3   8   9      112.35       98.89      5.28 o 
  -1   8   9     2119.14     2153.03     35.00 o 
   1   8   9       41.09       35.67      5.01 o 
   3   8   9      335.76      374.69     10.40 o 
   5   8   9      572.21      673.43     15.67 o 
   7   8   9        8.28        1.11      4.71 o 
 -10   9   9       90.09       80.47      5.43 o 
  -8   9   9       68.95       64.62      5.91 o 
  -6   9   9      787.96      848.88     17.55 o 
  -4   9   9      519.73      476.69     11.84 o 
  -2   9   9      388.67      402.21     10.70 o 
   0   9   9     1935.78     1870.40     34.87 o 
   2   9   9       57.38       45.75      6.58 o 
   4   9   9      152.12      130.88      6.53 o 
   6   9   9      331.41      347.89     10.22 o 
  -9  10   9       69.20       89.95      4.86 o 
  -7  10   9      284.99      278.41      8.77 o 
  -5  10   9       23.83       21.11      5.00 o 
  -3  10   9      792.08      879.99     21.37 o 
  -1  10   9       68.10       32.63      6.17 o 
   1  10   9        3.41        1.90      5.39 o 
   3  10   9       94.60      126.44      5.95 o 
   5  10   9      147.05      132.93      5.17 o 
  -6  11   9      160.33      132.84      5.65 o 
  -4  11   9      187.45      186.46      7.00 o 
  -2  11   9      630.78      656.77     15.79 o 
   0  11   9      808.95      864.86     19.75 o 
   2  11   9       18.12       12.56      3.92 o 
 -16   0  10       23.61       35.46      5.49 o 
 -14   0  10      192.88      258.46     10.85 o 
 -12   0  10      167.59      107.37      7.01 o 
 -10   0  10        4.74       10.23      6.18 o 
  -8   0  10     3830.32     3892.97     92.53 o 
  -6   0  10     7872.45     7932.43    287.27 o 
  -4   0  10      718.79      790.55     54.84 o 
  -2   0  10    12215.72    11977.15    662.18 o 
   0   0  10      635.27      632.81     28.58 o 
   2   0  10      144.31      138.04      6.80 o 
   4   0  10      241.89      220.71      7.61 o 
   6   0  10     3170.77     3009.35     59.85 o 
   8   0  10        7.69        0.95      6.45 o 
  10   0  10      520.36      537.00     18.80 o 
  12   0  10     1116.62     1111.87     31.69 o 
 -15   1  10        2.17       -3.21      4.43 o 
 -13   1  10      810.70      805.11     14.51 o 
 -11   1  10      951.19      902.33     17.22 o 
  -9   1  10      216.78      228.63      6.88 o 
  -7   1  10     3537.49     3212.10     52.64 o 
  -5   1  10        0.15      -12.98     20.92 o 
  -3   1  10     2953.51     2962.34     96.07 o 
  -1   1  10      200.56      248.82     13.34 o 
   1   1  10      266.54      330.22      9.75 o 
   3   1  10     3053.72     2792.15     54.21 o 
   5   1  10        0.52        5.34      3.42 o 
   7   1  10     1277.92     1430.36     24.39 o 
   9   1  10        2.30        5.17      5.19 o 
  11   1  10      224.82      239.76      7.88 o 
 -16   2  10       26.09       47.77      5.17 o 
 -14   2  10      244.98      309.08      8.31 o 
 -12   2  10     1827.15     2005.70     32.19 o 
 -10   2  10      562.29      579.08     13.18 o 
  -8   2  10     1037.33     1050.46     20.46 o 
  -6   2  10     1564.39     1736.44     29.56 o 
  -4   2  10       63.22       97.39     15.37 o 
  -2   2  10      192.86      158.39     12.02 o 
   0   2  10      534.67      593.79     16.42 o 
   2   2  10     2020.32     2015.29     35.53 o 
   4   2  10     1891.47     1732.22     24.25 o 
   6   2  10      323.42      331.96      7.46 o 
   8   2  10        0.15       -4.77      4.77 o 
  10   2  10        0.87        0.04      4.67 o 
  12   2  10       90.97       62.89     11.64 o 
 -15   3  10       89.18       80.26      5.40 o 
 -13   3  10       14.95       15.20      4.91 o 
 -11   3  10     1038.66      900.64     22.23 o 
  -9   3  10     2811.87     2782.35     46.69 o 
  -7   3  10     1372.48     1279.34     21.52 o 
  -5   3  10      975.69      972.59     17.27 o 
  -3   3  10      985.84      917.47     17.51 o 
  -1   3  10        7.60       12.44      3.92 o 
   1   3  10    12256.73    12170.90    174.67 o 
   3   3  10     1212.46     1200.41     18.65 o 
   5   3  10       60.52       42.72      4.13 o 
   7   3  10      463.03      473.57     10.30 o 
   9   3  10     1583.76     1630.20     33.05 o 
  11   3  10       50.82       64.12      4.99 o 
 -16   4  10      110.33       78.62      4.77 o 
 -14   4  10        4.83        6.46      4.59 o 
 -12   4  10     1118.18     1105.03     20.74 o 
 -10   4  10      462.17      430.20     12.01 o 
  -8   4  10       86.26       71.12      5.65 o 
  -6   4  10      207.11      275.03      7.99 o 
  -4   4  10     4182.91     4075.04     56.39 o 
  -2   4  10      482.40      454.55      9.46 o 
   0   4  10      523.33      435.10      9.59 o 
   2   4  10     3201.32     3117.70     40.26 o 
   4   4  10     5206.74     5003.87     65.87 o 
   6   4  10       89.90      103.28      5.18 o 
   8   4  10       31.77       27.87      5.31 o 
  10   4  10      590.83      577.31     14.30 o 
 -15   5  10        4.51       -0.61      4.18 o 
 -13   5  10      128.85      115.30      5.34 o 
 -11   5  10       73.74       85.71      5.04 o 
  -9   5  10      112.80      102.26      7.00 o 
  -7   5  10     2747.50     2660.33     40.20 o 
  -5   5  10        1.39        5.81      3.67 o 
  -3   5  10     2837.35     2677.15     37.60 o 
  -1   5  10       42.74       41.99      3.64 o 
   1   5  10     1607.09     1533.65     20.98 o 
   3   5  10     1968.25     2069.74     28.85 o 
   5   5  10      302.34      282.87      8.42 o 
   7   5  10     2950.37     3267.54     63.40 o 
   9   5  10      579.92      584.74     14.71 o 
 -14   6  10        3.22        1.70      3.97 o 
 -12   6  10        3.03        7.37      4.63 o 
 -10   6  10     5010.73     5205.51     83.58 o 
  -8   6  10      325.15      304.49      7.58 o 
  -6   6  10       30.70       26.05      5.24 o 
  -4   6  10      487.43      448.68      9.81 o 
  -2   6  10      109.58       86.71      4.03 o 
   0   6  10      168.29      128.25      4.72 o 
   2   6  10     1448.48     1432.36     25.13 o 
   4   6  10     4430.55     4459.21     75.48 o 
   6   6  10      713.54      709.01     15.10 o 
   8   6  10      172.38      170.14      7.29 o 
  10   6  10      912.46      799.16     22.40 o 
 -13   7  10        0.13       -4.56      4.56 o 
 -11   7  10       50.19       43.39      4.34 o 
  -9   7  10        7.88        2.04      4.51 o 
  -7   7  10      635.05      634.70     12.71 o 
  -5   7  10       12.02       18.38      4.33 o 
  -3   7  10     1272.22     1205.64     19.18 o 
  -1   7  10        0.23        1.55      4.07 o 
   1   7  10       66.58       89.28      5.20 o 
   3   7  10     1876.96     1964.43     34.35 o 
   5   7  10      519.57      543.03     20.14 o 
   7   7  10       52.60       43.04      5.55 o 
   9   7  10      111.26      111.29      8.49 o 
 -12   8  10      113.34      138.47      8.11 o 
 -10   8  10      263.30      259.78      8.19 o 
  -8   8  10     2938.99     2940.00     50.40 o 
  -6   8  10        0.07        1.77      4.61 o 
  -4   8  10        2.69        6.19      4.67 o 
  -2   8  10      744.61      817.71     15.78 o 
   0   8  10      232.12      188.85      6.12 o 
   2   8  10     1690.60     1621.43     30.59 o 
   4   8  10      355.15      386.20     11.21 o 
   6   8  10        0.84        3.06      5.13 o 
   8   8  10      110.55       91.18      5.02 o 
 -11   9  10       73.90       87.87      4.66 o 
  -9   9  10      868.94      856.17     17.01 o 
  -7   9  10      585.50      643.11     13.91 o 
  -5   9  10      217.09      222.63      6.97 o 
  -3   9  10        9.74       -4.63      5.45 o 
  -1   9  10      109.22      146.42      5.95 o 
   1   9  10      413.36      394.72     10.30 o 
   3   9  10      472.18      459.88     14.80 o 
   5   9  10      257.57      271.24      8.36 o 
  -8  10  10      425.05      353.69     10.43 o 
  -6  10  10     2536.69     2679.32     57.25 o 
  -4  10  10      923.80      936.27     25.03 o 
  -2  10  10       13.50       20.60      6.78 o 
   0  10  10       10.84        9.39      5.21 o 
   2  10  10      185.05      188.99      6.84 o 
   4  10  10       78.94       58.63      4.25 o 
  -5  11  10      180.77      193.73      7.32 o 
  -3  11  10       16.69       14.07      3.83 o 
  -1  11  10      128.96      113.16      5.67 o 
   1  11  10       16.22       15.12      3.99 o 
 -16   1  11       15.13       22.07      4.66 o 
 -14   1  11       25.75       64.42      4.80 o 
 -12   1  11      314.71      301.03      9.45 o 
 -10   1  11       28.97       28.18      5.11 o 
  -8   1  11        0.07       -1.14      3.52 o 
  -6   1  11     2443.58     2716.02     39.89 o 
  -4   1  11     1942.82     1747.81     34.48 o 
  -2   1  11      771.53      681.03     13.85 o 
   0   1  11     2381.01     2224.57     34.03 o 
   2   1  11        0.26       -3.62      3.80 o 
   4   1  11      206.75      220.01      5.50 o 
   6   1  11      173.03      190.83      5.98 o 
   8   1  11       16.83       15.12      4.93 o 
  10   1  11      293.96      299.19      9.00 o 
 -15   2  11      714.22      765.45     14.72 o 
 -13   2  11     1793.58     1758.70     29.69 o 
 -11   2  11     1031.59     1207.38     25.28 o 
  -9   2  11        3.54        7.51      4.35 o 
  -7   2  11     2414.34     2247.12     35.35 o 
  -5   2  11       40.67       15.27      3.50 o 
  -3   2  11     2644.17     2589.59     38.74 o 
  -1   2  11      186.57      191.24      5.42 o 
   1   2  11     8092.20     8232.25    120.17 o 
   3   2  11        2.77       17.35      3.40 o 
   5   2  11       27.86       28.35      4.78 o 
   7   2  11      226.98      205.95      6.49 o 
   9   2  11       12.61       25.97      5.17 o 
  11   2  11      235.63      219.23      6.48 o 
 -16   3  11      571.29      580.16     18.26 o 
 -14   3  11      309.35      380.95      9.40 o 
 -12   3  11     1162.92     1010.01     24.31 o 
 -10   3  11      179.21      227.23      7.92 o 
  -8   3  11      898.99      886.79     17.02 o 
  -6   3  11     1166.03     1081.31     18.69 o 
  -4   3  11     1972.46     1811.46     25.79 o 
  -2   3  11     1184.99     1062.28     17.49 o 
   0   3  11     1518.39     1513.72     23.17 o 
   2   3  11     2265.76     2117.56     34.35 o 
   4   3  11      305.62      305.02      7.38 o 
   6   3  11       78.98       85.43      4.95 o 
   8   3  11      400.10      443.39     11.84 o 
  10   3  11      573.36      653.29     15.67 o 
 -15   4  11        2.18       -3.62      3.62 o 
 -13   4  11        0.03        6.05      4.70 o 
 -11   4  11     3499.37     3394.23     77.56 o 
  -9   4  11     2063.37     2028.02     37.09 o 
  -7   4  11       52.69       44.94      5.23 o 
  -5   4  11     2350.05     2234.29     34.63 o 
  -3   4  11     2079.47     2024.37     32.91 o 
  -1   4  11     2379.90     2474.78     36.46 o 
   1   4  11     2894.50     2858.12     42.62 o 
   3   4  11    17515.87    16891.24    216.76 o 
   5   4  11     1432.13     1434.04     25.85 o 
   7   4  11      527.18      537.64     12.92 o 
   9   4  11      430.39      461.76     12.74 o 
 -14   5  11      111.66      122.02      5.02 o 
 -12   5  11     1429.80     1585.36     28.42 o 
 -10   5  11       13.55       -1.56      4.52 o 
  -8   5  11       72.66       74.20      5.08 o 
  -6   5  11        3.93        4.03      4.13 o 
  -4   5  11       45.39       42.86      4.50 o 
  -2   5  11      138.71      116.98      5.04 o 
   0   5  11      140.71      166.37      7.20 o 
   2   5  11     1008.52      915.07     15.54 o 
   4   5  11     1854.82     1801.94     30.19 o 
   6   5  11      820.64      819.72     17.00 o 
   8   5  11       12.62       12.74      4.99 o 
  10   5  11      222.88      210.06      8.71 o 
 -13   6  11      723.16      701.44     13.60 o 
 -11   6  11      976.80     1058.64     18.65 o 
  -9   6  11     1236.00     1237.10     21.52 o 
  -7   6  11       22.55       24.83      4.79 o 
  -5   6  11     3100.77     3073.65     54.87 o 
  -3   6  11      437.97      462.21     11.27 o 
  -1   6  11     1678.29     1486.89     24.04 o 
   1   6  11     3949.07     3939.93     75.53 o 
   3   6  11     2719.15     2705.75     46.55 o 
   5   6  11      584.11      618.95     13.64 o 
   7   6  11     1414.22     1464.28     31.87 o 
   9   6  11      306.49      267.46      8.90 o 
 -12   7  11      998.73     1009.22     19.58 o 
 -10   7  11       66.56       68.15      4.75 o 
  -8   7  11       49.12       69.23      4.56 o 
  -6   7  11     3076.46     3103.48     48.02 o 
  -4   7  11      424.33      393.81     11.54 o 
  -2   7  11      555.37      517.07     10.78 o 
   0   7  11      149.14      136.61      5.53 o 
   2   7  11     1011.59     1004.92     19.02 o 
   4   7  11        4.21       -1.23      4.97 o 
   6   7  11       14.61       12.24      5.72 o 
   8   7  11      159.45      152.46      8.88 o 
 -11   8  11      319.69      335.43      8.42 o 
  -9   8  11      218.48      187.29      7.35 o 
  -7   8  11     2385.92     2353.61     38.56 o 
  -5   8  11       74.03       58.68      5.05 o 
  -3   8  11     1133.33     1141.32     21.08 o 
  -1   8  11       24.07       14.16      4.45 o 
   1   8  11     1646.48     1470.37     26.40 o 
   3   8  11       12.13       27.52      5.04 o 
   5   8  11        6.01       13.38      4.98 o 
   7   8  11       26.96       11.66      4.18 o 
 -10   9  11       19.87       29.33      4.89 o 
  -8   9  11      864.95      838.97     16.76 o 
  -6   9  11      124.36      135.38      5.36 o 
  -4   9  11        2.26       -4.54      4.54 o 
  -2   9  11      132.40      133.49      5.60 o 
   0   9  11      161.07      163.50      6.57 o 
   2   9  11       74.63       94.91      5.53 o 
   4   9  11       61.32       62.73      6.84 o 
  -9  10  11       32.54       46.28      4.56 o 
  -7  10  11       44.30       38.45      4.23 o 
  -5  10  11        0.45       -3.19      4.08 o 
  -3  10  11      570.93      569.33     12.18 o 
  -1  10  11        0.32        6.00      4.67 o 
   1  10  11      897.51     1003.97     20.70 o 
   3  10  11      108.45       96.78      6.07 o 
  -4  11  11      182.43      179.92      7.25 o 
  -2  11  11      328.27      295.58      8.49 o 
   0  11  11        0.38        1.90      4.01 o 
 -16   0  12     2438.05     2380.38     57.84 o 
 -14   0  12       68.83       65.20      6.13 o 
 -12   0  12      527.15      484.48     20.17 o 
 -10   0  12      557.05      442.74     17.93 o 
  -8   0  12     6762.89     6985.89    159.82 o 
  -6   0  12     6595.06     6786.14    136.15 o 
  -4   0  12    10015.76     9574.94    191.15 o 
  -2   0  12     7258.26     6635.23    124.20 o 
   0   0  12      934.88      944.71     22.98 o 
   2   0  12      255.41      268.90      9.79 o 
   4   0  12       27.71       35.15      5.05 o 
   6   0  12     3688.72     3901.00     94.61 o 
   8   0  12     5597.30     6021.19    162.07 o 
  10   0  12       18.46       15.07      6.50 o 
 -15   1  12      188.56      178.76      5.39 o 
 -13   1  12     2268.70     2303.46     44.90 o 
 -11   1  12     1988.31     2151.24     42.55 o 
  -9   1  12      168.40      154.99      5.87 o 
  -7   1  12      429.50      418.36      8.86 o 
  -5   1  12      449.99      516.19      9.73 o 
  -3   1  12     1449.41     1419.32     20.75 o 
  -1   1  12      335.48      312.93      7.03 o 
   1   1  12     2921.84     2961.43     45.04 o 
   3   1  12       81.64       75.36      4.07 o 
   5   1  12      265.37      294.92      9.03 o 
   7   1  12        0.16       -1.57      4.44 o 
   9   1  12      171.99      161.29      6.56 o 
 -16   2  12      678.13      693.32     22.34 o 
 -14   2  12        8.66        6.22      6.06 o 
 -12   2  12      401.07      398.16     12.60 o 
 -10   2  12     6929.03     6800.36    129.38 o 
  -8   2  12      722.86      773.73     15.13 o 
  -6   2  12       22.42       28.63      3.68 o 
  -4   2  12      961.17      956.90     14.67 o 
  -2   2  12     2653.37     2518.83     34.94 o 
   0   2  12       60.56       45.78      4.94 o 
   2   2  12     2361.59     2235.19     36.22 o 
   4   2  12      968.32      976.04     15.44 o 
   6   2  12       51.18       51.65      4.56 o 
   8   2  12      548.96      595.33     14.13 o 
  10   2  12      106.42      102.47      4.94 o 
 -15   3  12        0.50        0.57      3.65 o 
 -13   3  12      492.46      547.33     14.20 o 
 -11   3  12     1372.36     1279.68     28.59 o 
  -9   3  12      264.68      267.38      8.17 o 
  -7   3  12      688.41      708.09     13.55 o 
  -5   3  12     1931.71     1861.14     27.83 o 
  -3   3  12      506.93      513.65      9.93 o 
  -1   3  12       67.42      109.86      4.63 o 
   1   3  12      550.94      417.06      9.43 o 
   3   3  12      375.56      351.21      7.71 o 
   5   3  12      428.83      414.74      9.43 o 
   7   3  12        0.02       -3.98      3.98 o 
   9   3  12     2367.24     2449.77     58.09 o 
 -14   4  12        0.13        0.34      4.31 o 
 -12   4  12     1722.80     1742.90     36.57 o 
 -10   4  12       12.09       -4.92      5.30 o 
  -8   4  12      736.37      719.84     14.91 o 
  -6   4  12     2202.75     2083.74     33.68 o 
  -4   4  12     1153.45     1102.85     18.49 o 
  -2   4  12      162.98      164.29      5.51 o 
   0   4  12      943.26      963.81     17.66 o 
   2   4  12      645.54      548.13      9.75 o 
   4   4  12     1406.82     1460.08     26.18 o 
   6   4  12     1266.17     1329.61     23.85 o 
   8   4  12        0.67       -1.30      5.35 o 
 -15   5  12        2.40        3.04      6.87 o 
 -13   5  12       89.37       63.54      4.85 o 
 -11   5  12       43.01       30.12      5.24 o 
  -9   5  12     6911.34     6922.38    119.24 o 
  -7   5  12      779.32      758.86     17.89 o 
  -5   5  12     4611.16     4336.64     68.52 o 
  -3   5  12       68.96       50.30      5.13 o 
  -1   5  12        0.99        4.43      4.33 o 
   1   5  12      397.81      370.02      8.04 o 
   3   5  12        0.08       -4.21      4.21 o 
   5   5  12      328.84      330.46      8.83 o 
   7   5  12       33.22       35.07      5.67 o 
   9   5  12       44.12       32.96      4.98 o 
 -14   6  12       63.81       63.79      4.68 o 
 -12   6  12      152.18      139.28      5.37 o 
 -10   6  12      424.73      427.04     11.24 o 
  -8   6  12      853.31      785.55     15.91 o 
  -6   6  12      346.99      315.89      8.83 o 
  -4   6  12      552.26      568.49     13.79 o 
  -2   6  12      533.79      538.09     11.31 o 
   0   6  12       10.27        5.38      4.34 o 
   2   6  12     1246.92     1220.37     21.15 o 
   4   6  12      156.88      195.28      7.63 o 
   6   6  12      148.75      140.23      6.75 o 
   8   6  12      129.17      128.87      8.90 o 
 -13   7  12       22.52       35.50      7.83 o 
 -11   7  12       89.13       83.14      4.27 o 
  -9   7  12     1654.57     1704.53     29.06 o 
  -7   7  12      970.28      975.50     17.66 o 
  -5   7  12     2202.42     2129.09     38.84 o 
  -3   7  12       54.04       70.02      4.98 o 
  -1   7  12       33.68       43.26      4.52 o 
   1   7  12      292.33      340.00      9.05 o 
   3   7  12      340.09      335.95      8.99 o 
   5   7  12      165.21      162.98      6.02 o 
   7   7  12       15.18        6.00      4.33 o 
 -12   8  12      167.12      150.39      8.08 o 
 -10   8  12     1788.68     1742.95     32.56 o 
  -8   8  12      866.89      854.14     16.24 o 
  -6   8  12       12.29       12.61      4.67 o 
  -4   8  12      884.67      878.84     16.88 o 
  -2   8  12      312.92      282.87      7.47 o 
   0   8  12      266.41      228.02      8.13 o 
   2   8  12       42.18       60.37      5.23 o 
   4   8  12      114.27      136.94      6.15 o 
   6   8  12        0.22       -5.35      5.35 o 
  -9   9  12      576.01      577.96     14.33 o 
  -7   9  12      288.32      294.67      8.98 o 
  -5   9  12      159.58      169.51      5.73 o 
  -3   9  12      420.61      465.50     10.40 o 
  -1   9  12       34.28       54.96      5.45 o 
   1   9  12       54.52       46.37      4.85 o 
   3   9  12      361.23      378.06     12.42 o 
  -8  10  12       17.76       11.40      5.81 o 
  -6  10  12      481.09      414.32      9.75 o 
  -4  10  12       31.94       18.98      3.98 o 
  -2  10  12     1138.46     1134.66     23.05 o 
   0  10  12      194.53      139.74      5.92 o 
   2  10  12      361.48      309.32     10.00 o 
 -16   1  13        1.46       -0.28      4.96 o 
 -14   1  13        0.07       -5.31      5.31 o 
 -12   1  13     3491.04     3439.07     72.09 o 
 -10   1  13     6529.59     6468.88    123.28 o 
  -8   1  13       30.27       47.37      5.19 o 
  -6   1  13     4227.88     4035.24     57.86 o 
  -4   1  13     1118.02     1178.83     18.29 o 
  -2   1  13        1.41       -3.59      3.77 o 
   0   1  13      164.07      192.99      7.61 o 
   2   1  13      394.60      420.68     10.30 o 
   4   1  13      563.76      554.79     11.11 o 
   6   1  13        0.16       -4.46      4.46 o 
   8   1  13       50.73       67.77      5.14 o 
  10   1  13     1182.09     1155.85     27.56 o 
 -15   2  13      146.32      140.22      7.21 o 
 -13   2  13        4.62        2.42      6.22 o 
 -11   2  13      653.72      712.45     18.04 o 
  -9   2  13      445.12      509.21     12.36 o 
  -7   2  13     1573.10     1483.63     23.96 o 
  -5   2  13      161.31      175.00      5.91 o 
  -3   2  13     5198.65     4863.45     67.48 o 
  -1   2  13      233.04      236.40      6.23 o 
   1   2  13      126.53      124.65      5.30 o 
   3   2  13        4.31        2.49      3.82 o 
   5   2  13      774.78      812.64     15.04 o 
   7   2  13        9.13       11.09      4.31 o 
   9   2  13      707.34      716.99     15.86 o 
 -14   3  13      271.19      313.05     11.36 o 
 -12   3  13      321.55      259.49     11.25 o 
 -10   3  13      153.10      156.35      7.79 o 
  -8   3  13       11.67       20.90      5.36 o 
  -6   3  13     2892.85     2857.31     46.66 o 
  -4   3  13     1104.42      962.33     15.53 o 
  -2   3  13      753.81      748.75     13.83 o 
   0   3  13      843.38      918.51     16.12 o 
   2   3  13      965.23      928.27     14.80 o 
   4   3  13       53.81       51.19      4.50 o 
   6   3  13       31.93       49.98      4.66 o 
   8   3  13       44.26       42.81      5.07 o 
 -15   4  13      208.58      240.34     10.79 o 
 -13   4  13       18.03        5.23      5.28 o 
 -11   4  13        9.59       13.70      5.90 o 
  -9   4  13       74.75       88.33      5.85 o 
  -7   4  13     1312.35     1335.15     23.60 o 
  -5   4  13      233.78      214.96      5.98 o 
  -3   4  13     1580.46     1440.24     25.43 o 
  -1   4  13      604.92      574.85     12.33 o 
   1   4  13        0.02       -4.69      4.69 o 
   3   4  13      528.69      455.61     10.00 o 
   5   4  13     1233.08     1280.03     23.23 o 
   7   4  13      440.76      425.75     10.12 o 
   9   4  13     2909.50     2779.72     64.22 o 
 -14   5  13       11.49       -0.91      4.16 o 
 -12   5  13      631.87      564.36     13.99 o 
 -10   5  13      557.44      588.04     13.82 o 
  -8   5  13     1358.61     1392.72     30.49 o 
  -6   5  13     2093.49     2057.88     38.54 o 
  -4   5  13     3026.70     2942.54     58.77 o 
  -2   5  13       54.53       53.65      5.40 o 
   0   5  13       20.11       17.70      4.44 o 
   2   5  13        0.70        0.98      4.46 o 
   4   5  13      272.88      266.43      7.77 o 
   6   5  13       15.47        9.60      4.39 o 
   8   5  13       98.43      108.74      7.84 o 
 -13   6  13      150.82      130.41      5.43 o 
 -11   6  13       93.91       79.56      5.25 o 
  -9   6  13      478.76      494.25     11.44 o 
  -7   6  13     1158.00     1107.93     22.89 o 
  -5   6  13     2441.49     2446.33     48.96 o 
  -3   6  13      189.73      192.83      6.54 o 
  -1   6  13     1550.72     1624.83     35.94 o 
   1   6  13      278.81      223.43      6.11 o 
   3   6  13     2310.01     2190.03     41.37 o 
   5   6  13     5161.55     5030.07    102.34 o 
   7   6  13       82.78       71.15      5.18 o 
 -12   7  13      469.24      362.63     11.30 o 
 -10   7  13      390.81      375.68      9.65 o 
  -8   7  13        6.53        5.99      4.56 o 
  -6   7  13        1.81        8.50      4.98 o 
  -4   7  13       55.69       53.27      5.30 o 
  -2   7  13     1544.44     1553.03     30.01 o 
   0   7  13      246.14      271.03      7.85 o 
   2   7  13     1704.48     1675.30     29.57 o 
   4   7  13       39.32       32.63      4.47 o 
   6   7  13      679.62      614.43     14.60 o 
 -11   8  13      260.87      250.57      7.86 o 
  -9   8  13      455.19      410.57     10.85 o 
  -7   8  13       24.90        9.38      4.57 o 
  -5   8  13      429.69      430.09     10.76 o 
  -3   8  13     1869.98     1649.45     29.03 o 
  -1   8  13       25.98       37.41      4.37 o 
   1   8  13     1001.95      978.47     20.63 o 
   3   8  13       12.87       13.06      4.00 o 
   5   8  13        0.03       -1.21      4.83 o 
  -8   9  13        0.11       -0.96      3.42 o 
  -6   9  13      540.08      584.49     11.55 o 
  -4   9  13        1.28       -2.57      4.03 o 
  -2   9  13      123.34      125.68      5.36 o 
   0   9  13       38.17       47.18      4.44 o 
   2   9  13      108.02      122.06      6.70 o 
  -7  10  13       23.07       19.30      5.28 o 
  -5  10  13      618.38      523.08     13.31 o 
  -3  10  13       25.84       36.13      4.50 o 
  -1  10  13      673.34      587.30     13.93 o 
 -14   0  14       39.97       51.36     13.25 o 
 -12   0  14     1789.89     2004.33     61.06 o 
 -10   0  14     3919.64     3879.80     98.60 o 
  -8   0  14      379.32      386.37     12.61 o 
  -6   0  14     4568.15     4618.54     93.53 o 
  -4   0  14     1386.04     1414.41     30.68 o 
  -2   0  14     1879.50     2050.61     42.71 o 
   0   0  14      241.59      197.02      9.24 o 
   2   0  14     9555.05     9954.19    249.65 o 
   4   0  14     5431.50     5532.82    119.05 o 
   6   0  14       19.25        1.74      6.47 o 
   8   0  14     1168.43     1328.11     38.17 o 
 -15   1  14        0.56        0.63      5.50 o 
 -13   1  14      152.29      147.85      7.08 o 
 -11   1  14       98.98      113.10      8.36 o 
  -9   1  14        0.02       -4.56      4.56 o 
  -7   1  14     2041.91     2191.92     34.00 o 
  -5   1  14      358.83      337.02      8.02 o 
  -3   1  14       16.09       11.72      3.88 o 
  -1   1  14        0.17       -0.69      4.26 o 
   1   1  14        0.79        8.52      5.37 o 
   3   1  14      687.56      690.96     15.41 o 
   5   1  14        0.00        3.21      3.97 o 
   7   1  14      613.48      649.71     12.97 o 
   9   1  14       99.85       99.86      4.48 o 
 -14   2  14      114.00      134.02      7.92 o 
 -12   2  14       11.23        8.08      5.75 o 
 -10   2  14      367.59      315.19     10.87 o 
  -8   2  14      563.18      552.12     13.23 o 
  -6   2  14       97.75       93.39      5.10 o 
  -4   2  14      270.37      260.82      6.67 o 
  -2   2  14      493.83      483.71     10.80 o 
   0   2  14      109.26      133.48      6.58 o 
   2   2  14      615.39      642.04     14.34 o 
   4   2  14       44.88       45.06      4.43 o 
   6   2  14       13.30       19.93      4.51 o 
   8   2  14      197.65      188.91      8.84 o 
 -15   3  14       19.58       21.76      4.85 o 
 -13   3  14     1558.79     1476.99     40.88 o 
 -11   3  14     4162.48     4308.52     89.36 o 
  -9   3  14      325.86      315.27      9.79 o 
  -7   3  14     4015.30     4147.18     73.49 o 
  -5   3  14      861.34      836.59     15.35 o 
  -3   3  14     1357.68     1412.83     29.93 o 
  -1   3  14      177.84      211.03      7.01 o 
   1   3  14      585.23      624.59     13.76 o 
   3   3  14      100.34      111.85      5.33 o 
   5   3  14      688.06      698.50     14.93 o 
   7   3  14      440.53      467.30     11.99 o 
 -14   4  14       78.26       69.42      6.92 o 
 -12   4  14      876.65      949.25     26.77 o 
 -10   4  14      257.90      267.26      8.89 o 
  -8   4  14     3654.09     3891.13     74.22 o 
  -6   4  14     1717.46     1712.48     31.80 o 
  -4   4  14      227.81      244.06      7.72 o 
  -2   4  14      931.41      961.11     19.70 o 
   0   4  14       37.86       41.47      9.06 o 
   2   4  14     2636.06     2711.34     68.69 o 
   4   4  14       31.54       24.71      4.53 o 
   6   4  14        1.67       -3.12      4.19 o 
   8   4  14      851.42      889.42     21.78 o 
 -13   5  14      306.47      352.59     12.26 o 
 -11   5  14      238.08      257.20     12.96 o 
  -9   5  14      583.41      625.12     15.89 o 
  -7   5  14     1112.37     1075.84     24.27 o 
  -5   5  14     2915.88     2936.79     55.87 o 
  -3   5  14     4138.82     4447.15     83.64 o 
  -1   5  14      183.30      178.55      7.68 o 
   1   5  14      353.55      357.31      9.46 o 
   3   5  14      532.00      515.19     10.76 o 
   5   5  14     3502.50     3485.80     62.84 o 
   7   5  14      213.40      210.72      7.35 o 
 -12   6  14        0.13        1.34      4.77 o 
 -10   6  14       15.05       16.86      4.82 o 
  -8   6  14      930.04      923.57     21.42 o 
  -6   6  14      151.70      156.68      7.22 o 
  -4   6  14      953.38      999.23     20.94 o 
  -2   6  14      568.30      537.25     13.96 o 
   0   6  14        0.53        0.91      4.94 o 
   2   6  14        3.51        8.10      5.18 o 
   4   6  14       65.08       59.49      4.77 o 
   6   6  14     1675.63     1592.78     33.91 o 
 -11   7  14        4.69        7.44      3.63 o 
  -9   7  14      254.12      284.80      7.83 o 
  -7   7  14     3550.58     3516.60     71.36 o 
  -5   7  14      880.60      881.13     18.41 o 
  -3   7  14       67.00       73.02      5.51 o 
  -1   7  14      216.07      171.42      7.93 o 
   1   7  14      172.23      198.13      6.27 o 
   3   7  14        0.03        1.50      4.05 o 
   5   7  14        0.34       -4.55      4.55 o 
 -10   8  14      279.72      293.83      7.89 o 
  -8   8  14        3.71        4.21      4.55 o 
  -6   8  14      126.07      115.82      5.96 o 
  -4   8  14        1.62        0.84      4.94 o 
  -2   8  14      318.77      312.29      8.31 o 
   0   8  14      139.95      128.66      6.24 o 
   2   8  14       46.96       50.59      4.18 o 
   4   8  14      400.09      385.01      9.97 o 
  -7   9  14      144.51      109.55      5.78 o 
  -5   9  14     1740.52     1647.62     34.58 o 
  -3   9  14      343.71      307.60      7.86 o 
  -1   9  14     1306.14     1203.68     24.25 o 
   1   9  14      387.82      299.13     10.95 o 
 -14   1  15       39.36       52.98      6.50 o 
 -12   1  15     2555.69     2832.64     59.48 o 
 -10   1  15      260.83      233.39      9.39 o 
  -8   1  15     1057.92     1027.73     24.06 o 
  -6   1  15        4.27       -0.19      4.29 o 
  -4   1  15      153.47      195.24      5.81 o 
  -2   1  15     1460.77     1667.68     30.61 o 
   0   1  15       51.82       81.99      7.24 o 
   2   1  15     1067.73     1107.26     24.71 o 
   4   1  15      498.28      520.68     10.73 o 
   6   1  15       10.83        9.95      4.06 o 
   8   1  15       30.93       42.29      3.91 o 
 -15   2  15        2.03       -3.56      7.13 o 
 -13   2  15        2.02       -3.66      5.91 o 
 -11   2  15      969.75      935.40     21.90 o 
  -9   2  15        0.91       -5.01      5.01 o 
  -7   2  15      528.26      499.23     10.93 o 
  -5   2  15       26.35       41.58      4.81 o 
  -3   2  15      156.00      166.21      7.13 o 
  -1   2  15      888.05      925.21     19.62 o 
   1   2  15      528.79      537.32     13.27 o 
   3   2  15      120.72      116.43      6.44 o 
   5   2  15      100.26      104.80      4.87 o 
   7   2  15       24.75       26.34      3.90 o 
 -14   3  15      536.09      615.68     17.87 o 
 -12   3  15      452.55      357.78     11.25 o 
 -10   3  15     1004.43     1090.39     22.70 o 
  -8   3  15      504.69      498.36     11.81 o 
  -6   3  15        0.24        4.14      4.72 o 
  -4   3  15     1761.38     1933.06     37.39 o 
  -2   3  15     1156.41     1085.05     20.87 o 
   0   3  15     1158.35     1191.04     22.66 o 
   2   3  15       90.01       92.68      5.67 o 
   4   3  15      253.27      224.36      6.72 o 
   6   3  15      127.30      136.42      5.51 o 
 -13   4  15       24.38       30.58      6.08 o 
 -11   4  15     1472.93     1530.32     36.38 o 
  -9   4  15     3523.91     3787.08     72.18 o 
  -7   4  15     1522.68     1529.70     30.64 o 
  -5   4  15      136.96      156.87      6.29 o 
  -3   4  15      929.56      916.40     19.90 o 
  -1   4  15        0.09       -3.14      5.75 o 
   1   4  15      845.58      850.82     19.64 o 
   3   4  15     1171.05     1252.70     24.49 o 
   5   4  15     1334.94     1367.81     24.25 o 
   7   4  15      244.21      227.11      7.32 o 
 -12   5  15       45.90       49.84      8.62 o 
 -10   5  15      234.13      217.23      8.23 o 
  -8   5  15       56.85       58.16      5.89 o 
  -6   5  15       40.63       43.68      5.38 o 
  -4   5  15       10.16        6.91      5.16 o 
  -2   5  15      903.80      954.89     21.85 o 
   0   5  15      328.46      319.49     12.76 o 
   2   5  15      161.63      154.49      6.90 o 
   4   5  15      723.24      623.68     12.50 o 
   6   5  15       28.67       12.33      3.86 o 
 -11   6  15       46.71       46.93      5.32 o 
  -9   6  15       20.24       34.95      5.51 o 
  -7   6  15      218.07      210.57      9.96 o 
  -5   6  15      409.27      424.55     12.19 o 
  -3   6  15      100.92      103.76      6.40 o 
  -1   6  15       10.25        9.73      5.14 o 
   1   6  15      464.73      494.90     12.24 o 
   3   6  15      232.23      212.08      6.43 o 
   5   6  15      110.14       90.85      7.50 o 
 -10   7  15       18.20       12.44      4.60 o 
  -8   7  15      654.99      741.73     17.12 o 
  -6   7  15      369.80      352.37     11.76 o 
  -4   7  15        1.56       -5.54      5.54 o 
  -2   7  15      579.13      544.12     12.45 o 
   0   7  15        7.56       16.29      4.77 o 
   2   7  15      482.22      410.10      8.98 o 
   4   7  15       53.04       35.23      4.26 o 
  -9   8  15      144.74      135.62      7.00 o 
  -7   8  15      395.24      402.24     14.24 o 
  -5   8  15      152.69      144.44      5.89 o 
  -3   8  15      150.41      120.75      5.68 o 
  -1   8  15        0.61        5.95      4.12 o 
   1   8  15      154.33      117.02      4.33 o 
  -6   9  15      259.76      210.06     10.31 o 
  -4   9  15      129.23      138.24      7.46 o 
  -2   9  15       89.77      110.83      8.46 o 
   0   9  15        5.04       -1.11     10.15 o 
 -14   0  16      352.34      365.14     18.63 o 
 -12   0  16     2717.57     2702.66     80.23 o 
 -10   0  16       15.53        4.80      6.67 o 
  -8   0  16     3368.18     3448.20     77.79 o 
  -6   0  16       23.23       16.32      6.48 o 
  -4   0  16     2682.80     2777.49     57.15 o 
  -2   0  16      309.89      335.21     11.50 o 
   0   0  16       23.95       22.31      9.83 o 
   2   0  16     3227.86     3474.50    100.59 o 
   4   0  16      364.10      308.31     12.03 o 
   6   0  16      483.15      526.25     15.06 o 
 -13   1  16       33.04       38.71      6.21 o 
 -11   1  16        3.29        3.00      4.95 o 
  -9   1  16       29.92       22.19      6.40 o 
  -7   1  16      110.71      115.36      5.39 o 
  -5   1  16     1220.30     1353.16     21.03 o 
  -3   1  16      447.54      433.37     11.82 o 
  -1   1  16     2199.53     2404.16     45.96 o 
   1   1  16      692.60      750.80     17.93 o 
   3   1  16      195.37      227.63      8.39 o 
   5   1  16       67.09       57.45      4.32 o 
   7   1  16      105.68       86.54      4.14 o 
 -14   2  16        0.13        7.94      5.10 o 
 -12   2  16        0.57       -5.60      5.60 o 
 -10   2  16      193.65      202.42      7.98 o 
  -8   2  16      110.01      118.75      6.52 o 
  -6   2  16      183.59      195.34      6.80 o 
  -4   2  16       22.03       36.55      4.66 o 
  -2   2  16     1945.12     1989.56     38.40 o 
   0   2  16      119.91      137.35      7.75 o 
   2   2  16       33.65       12.40      5.66 o 
   4   2  16      152.50      151.11      6.30 o 
   6   2  16      315.09      312.42      7.82 o 
 -13   3  16       22.54       22.39      5.84 o 
 -11   3  16      745.67      709.08     17.25 o 
  -9   3  16     1618.76     1590.55     31.70 o 
  -7   3  16     1215.85     1258.13     27.45 o 
  -5   3  16     4865.11     5148.22    103.80 o 
  -3   3  16     5465.10     5662.05     98.36 o 
  -1   3  16      120.95      117.70      6.14 o 
   1   3  16        0.61        2.12      5.70 o 
   3   3  16       56.34       39.84      5.44 o 
   5   3  16       43.60       34.27      3.89 o 
 -12   4  16      144.94      161.24      7.24 o 
 -10   4  16        8.69       11.47      5.41 o 
  -8   4  16      116.84      117.02      6.35 o 
  -6   4  16       35.64       24.64      6.15 o 
  -4   4  16        4.85        6.53      5.09 o 
  -2   4  16       13.29       23.63      5.48 o 
   0   4  16      372.32      413.03     12.23 o 
   2   4  16       30.54       29.31      6.02 o 
   4   4  16      927.15      849.63     15.86 o 
   6   4  16      827.94      795.08     28.85 o 
 -13   5  16      573.13      570.76     18.87 o 
 -11   5  16     2389.51     2355.69     53.88 o 
  -9   5  16      302.76      358.00     10.93 o 
  -7   5  16      848.13      845.03     19.76 o 
  -5   5  16     4269.90     4382.85     82.30 o 
  -3   5  16      594.36      625.78     15.81 o 
  -1   5  16      261.86      266.89      9.13 o 
   1   5  16     3549.59     3681.07     78.53 o 
   3   5  16      485.75      456.75     11.65 o 
   5   5  16      398.02      348.77     10.73 o 
 -12   6  16      156.82      142.72      7.44 o 
 -10   6  16      562.29      536.45     13.02 o 
  -8   6  16      380.67      369.97     10.75 o 
  -6   6  16       60.98       72.56      6.84 o 
  -4   6  16      701.59      713.29     16.96 o 
  -2   6  16      117.61      129.93      6.51 o 
   0   6  16       15.27       11.90      4.83 o 
   2   6  16       51.43       41.99      4.48 o 
   4   6  16      514.06      439.09     12.50 o 
  -9   7  16      106.60       94.64      7.69 o 
  -7   7  16      382.47      376.07     12.80 o 
  -5   7  16      427.63      383.98     13.17 o 
  -3   7  16     1361.41     1341.48     30.95 o 
  -1   7  16     1137.63     1117.25     26.86 o 
   1   7  16      908.39      707.77     15.79 o 
   3   7  16      367.92      311.22     23.03 o 
  -8   8  16      701.80      592.91     18.46 o 
  -6   8  16        0.12       -2.90      5.20 o 
  -4   8  16        8.00        4.50      4.47 o 
  -2   8  16      115.01       91.17      7.66 o 
   0   8  16       30.04       18.50      3.69 o 
 -14   1  17      253.88      287.07     13.74 o 
 -12   1  17        5.35       10.05      5.30 o 
 -10   1  17      367.25      317.27      9.38 o 
  -8   1  17      464.57      468.26     12.20 o 
  -6   1  17       46.65       31.22      4.92 o 
  -4   1  17      398.84      472.15     12.19 o 
  -2   1  17     1476.88     1690.25     41.18 o 
   0   1  17       66.20      102.28      6.64 o 
   2   1  17        0.80       12.09      5.54 o 
   4   1  17       57.22       49.32      5.60 o 
   6   1  17       51.19       45.31     11.64 o 
 -13   2  17        3.53       -4.57      4.57 o 
 -11   2  17     1007.69     1090.46     24.43 o 
  -9   2  17      369.52      386.93     11.76 o 
  -7   2  17       95.04      108.86      5.85 o 
  -5   2  17      351.17      347.71      8.84 o 
  -3   2  17     1158.19     1186.13     24.15 o 
  -1   2  17      168.94      173.93      8.80 o 
   1   2  17       64.17       53.94      6.41 o 
   3   2  17      170.40      175.92      7.99 o 
   5   2  17      317.08      326.12     14.42 o 
 -12   3  17        5.27       -3.22      5.59 o 
 -10   3  17      322.33      328.97      9.58 o 
  -8   3  17      451.66      418.08     11.94 o 
  -6   3  17     1110.09     1146.43     24.87 o 
  -4   3  17       57.26       66.56      5.15 o 
  -2   3  17      802.25      806.17     18.82 o 
   0   3  17       65.16       66.86      6.52 o 
   2   3  17      411.10      498.32     16.27 o 
   4   3  17       29.99       25.46      4.41 o 
 -13   4  17      107.19       61.29      5.60 o 
 -11   4  17       74.85       55.02      6.05 o 
  -9   4  17      441.39      452.17     12.18 o 
  -7   4  17      290.80      288.59     10.03 o 
  -5   4  17     1592.34     1704.50     33.46 o 
  -3   4  17     2102.68     2277.46     47.02 o 
  -1   4  17      577.93      635.88     15.83 o 
   1   4  17      910.96     1028.53     27.92 o 
   3   4  17       14.75        0.40      5.00 o 
 -12   5  17       35.99       20.43      4.63 o 
 -10   5  17      407.73      411.20     10.91 o 
  -8   5  17      553.86      515.90     13.36 o 
  -6   5  17      228.96      244.55      8.65 o 
  -4   5  17      740.96      765.50     17.89 o 
  -2   5  17      219.72      194.80      7.77 o 
   0   5  17      618.54      632.62     15.28 o 
   2   5  17      441.37      454.09     14.52 o 
   4   5  17      481.19      427.79     18.02 o 
 -11   6  17        9.82       15.99      5.41 o 
  -9   6  17     1324.36     1322.47     30.53 o 
  -7   6  17     1878.52     2000.70     45.48 o 
  -5   6  17       21.01       15.38      5.20 o 
  -3   6  17       77.10       73.62      6.51 o 
  -1   6  17       38.68       25.79      5.00 o 
   1   6  17      454.69      411.97     12.88 o 
  -8   7  17     1059.32      945.90     24.68 o 
  -6   7  17      368.54      427.84     13.34 o 
  -4   7  17       14.96       28.47      5.46 o 
  -2   7  17      270.39      213.67      8.23 o 
   0   7  17       70.03       61.91      7.72 o 
  -5   8  17        1.40        0.44      5.97 o 
  -3   8  17       81.29       82.96      8.11 o 
 -12   0  18      129.57       90.10      7.76 o 
 -10   0  18      961.92      914.49     28.97 o 
  -8   0  18      384.15      390.28     18.02 o 
  -6   0  18      537.61      533.48     14.49 o 
  -4   0  18      201.40      247.20     12.82 o 
  -2   0  18        2.08       -6.93      6.93 o 
   0   0  18       16.17       23.93      7.53 o 
   2   0  18       10.21       17.41      7.53 o 
   4   0  18      947.25      992.26     37.58 o 
 -13   1  18       22.30       27.01      3.94 o 
 -11   1  18     1159.13     1137.52     27.30 o 
  -9   1  18      373.27      314.63     16.19 o 
  -7   1  18      941.85     1047.66     19.70 o 
  -5   1  18      936.50      965.09     18.36 o 
  -3   1  18      348.81      358.17     11.70 o 
  -1   1  18      534.31      565.60     14.49 o 
   1   1  18        5.54       13.78      5.39 o 
   3   1  18      387.29      428.16     13.60 o 
 -12   2  18      854.05      757.63     18.88 o 
 -10   2  18     1406.24     1389.47     33.19 o 
  -8   2  18      247.84      250.46     12.08 o 
  -6   2  18      491.98      518.25     12.02 o 
  -4   2  18        2.10       -1.98      5.22 o 
  -2   2  18      745.64      751.91     15.41 o 
   0   2  18       73.24       87.22      7.03 o 
   2   2  18      585.55      581.96     15.52 o 
   4   2  18       90.10      112.88      7.10 o 
 -11   3  18      362.86      365.98     11.14 o 
  -9   3  18      256.97      275.78     10.19 o 
  -7   3  18      185.26      230.24      8.60 o 
  -5   3  18     1835.11     1811.59     38.17 o 
  -3   3  18     1394.51     1434.20     30.49 o 
  -1   3  18      445.11      554.95     14.75 o 
   1   3  18      693.50      763.81     21.75 o 
   3   3  18       12.59        8.31      8.56 o 
 -12   4  18       56.80       62.66      6.08 o 
 -10   4  18      526.24      500.56     13.64 o 
  -8   4  18      300.09      333.78     13.87 o 
  -6   4  18      271.07      268.33      8.03 o 
  -4   4  18     1083.53     1190.55     25.80 o 
  -2   4  18     1299.09     1410.56     29.99 o 
   0   4  18        2.74        2.79      6.17 o 
   2   4  18      131.77      133.06     11.39 o 
 -11   5  18      164.35      181.68     10.36 o 
  -9   5  18      305.28      306.42     11.97 o 
  -7   5  18     2684.88     2763.75     62.01 o 
  -5   5  18      216.44      226.20      8.56 o 
  -3   5  18        4.21       16.22      5.65 o 
  -1   5  18       29.72       53.54      5.27 o 
   1   5  18      400.33      434.60     13.38 o 
  -8   6  18       98.61      104.74      5.70 o 
  -6   6  18      220.32      268.01      9.88 o 
  -4   6  18      151.33      128.11     11.35 o 
  -2   6  18       46.75       39.29      4.51 o 
   0   6  18       25.16       32.47      5.60 o 
  -7   7  18      464.18      436.52     12.64 o 
  -5   7  18       31.01       30.77      5.84 o 
  -3   7  18       77.99      114.21      5.64 o 
 -12   1  19      860.82      720.08     38.50 o 
 -10   1  19      170.04      194.84     15.84 o 
  -8   1  19      188.96      196.94     10.42 o 
  -6   1  19      165.28      196.72      9.96 o 
  -4   1  19      383.31      382.18     13.18 o 
  -2   1  19     1413.83     1432.21     30.48 o 
   0   1  19        6.21       10.39      4.88 o 
   2   1  19     1200.25     1351.55     40.06 o 
 -11   2  19      523.24      461.13     16.22 o 
  -9   2  19      217.02      215.71      8.09 o 
  -7   2  19      414.60      429.30     14.81 o 
  -5   2  19      672.39      798.08     18.43 o 
  -3   2  19      906.49      955.75     24.23 o 
  -1   2  19       44.40       46.10      5.62 o 
   1   2  19        0.05       10.09      5.58 o 
   3   2  19       50.97       67.71      5.96 o 
 -10   3  19      834.33      774.59     24.25 o 
  -8   3  19      285.73      273.29     14.86 o 
  -6   3  19       22.95       12.96      6.12 o 
  -4   3  19       30.85       29.17      4.65 o 
  -2   3  19       68.74       79.55      8.73 o 
   0   3  19       76.45      104.11      6.93 o 
   2   3  19       32.38       30.63      5.09 o 
  -9   4  19       91.64       64.89      3.95 o 
  -7   4  19      185.29      187.78      8.09 o 
  -5   4  19       97.98      108.68      8.49 o 
  -3   4  19      265.68      318.32      9.63 o 
  -1   4  19       58.10       47.55      5.90 o 
   1   4  19       11.73       23.72      7.68 o 
  -8   5  19     1175.70     1117.21     33.17 o 
  -6   5  19       28.31       23.67      6.12 o 
  -4   5  19       48.83       37.65      5.49 o 
  -2   5  19        1.92        4.43      4.48 o 
   0   5  19      175.66      152.50      6.95 o 
  -7   6  19      130.09      148.54      7.56 o 
  -5   6  19        6.61        2.04      3.99 o 
  -3   6  19        0.15       -4.79      6.68 o 
 -10   0  20     2392.68     2046.58    106.22 o 
  -6   0  20       28.45       30.66     14.86 o 
  -4   0  20     3378.21     3476.16    121.25 o 
  -2   0  20      187.47      175.37      9.30 o 
   0   0  20     1193.80     1273.22     38.00 o 
 -11   1  20      220.06      200.80     18.20 o 
  -9   1  20      365.25      318.52     25.13 o 
  -7   1  20      452.90      443.80     31.44 o 
  -5   1  20       71.36       62.53      7.66 o 
  -3   1  20      709.07      757.80     18.73 o 
  -1   1  20      628.91      728.78     16.51 o 
   1   1  20      730.16      794.09     21.29 o 
 -10   2  20        6.54       -0.36      9.19 o 
  -8   2  20      367.30      249.08     20.67 o 
  -6   2  20       10.26        3.53      7.19 o 
  -4   2  20     1026.79      979.62     27.70 o 
  -2   2  20      867.06      851.11     22.86 o 
   0   2  20        9.38       -0.01      5.41 o 
  -9   3  20       20.57        5.30      7.18 o 
  -7   3  20      325.71      317.13     24.60 o 
  -5   3  20       18.95       14.79      4.93 o 
  -3   3  20      420.66      407.10     17.15 o 
  -1   3  20     1313.49     1381.01     35.45 o 
  -8   4  20      458.48      399.81     17.81 o 
  -6   4  20        0.17       -4.82      4.82 o 
  -4   4  20       32.12       30.48      4.99 o 
  -2   4  20      623.71      581.97     20.51 o 
  -5   5  20        7.18        6.28      4.87 o 
  -3   5  20      561.26      595.33     31.94 o 
  -4   1  21        3.17        1.95      6.37 o 
  -2   1  21     1236.07     1163.79     42.58 o 
  -7   2  21     1718.54     1656.25     84.30 o 
  -5   2  21      901.31      875.85     36.04 o 
  -3   2  21      312.97      329.61     21.63 o 
  -6   3  21       21.92       -1.98     11.14 o 
  -4   3  21      451.68      443.48     30.82 o 
                                                 
